# Supplementary material for: Characterization of Chicken Spleen Transcriptome after Infection with Salmonella enterica Serovar Enteritidis
Source: PLoS One. 2012 Oct 19;7(10):e48101. doi: 10.1371/journal.pone.0048101 (PMC3477135; doi:10.1371/journal.pone.0048101)
Supplement: Table S1 — List of all transcripts identified by 454 pyrosequencing. (XLS) [file pone.0048101.s001.xls]

## Sheet: TABLE S1
Table S1. List of all transcripts identified by 454 pyrosequencing.
		Number of transcripts in cDNA from spleen of chicken
Isotig/Contig	Seq.description	Noninfected	Infected	Vaccinated
contig00003	phosphoglycerate kinase	3	6	13
contig00054	finished clone 464e17	70	29	2
contig00055	finished clone 373c10	145	85	14
contig00645	immunoglobulin mu heavy chain	47	278	102
contig00726	solute carrier family 9 (sodium hydrogen exchanger) member 3 regulator 1	0	1	0
contig00728	cytochrome c oxidase subunit iii	213	241	289
contig00762	nadhdehydrogenase subunit 4	218	81	1213
contig00772	cytochrome c oxidase subunit i	373	314	301
contig00779	cytochrome c oxidase subunit ii	83	68	312
contig02755	lectin-associated matrix protein	2	2	1
isotig00008	this cds feature is included to show the translation of the corresponding presently translation qualifiers on v_region features are illegal	0	1	0
isotig00036	immunoglobulin receptor chir	12	11	8
isotig00044	ribosomal protein s15	2	2	1
isotig00049	mhc class ii antigen alpha	25	27	8
isotig00050	dna-directed rna polymerase ii largest	3	3	6
isotig00053	lwamide neuropeptides	5	0	6
isotig00108	mhc class i antigen	1	20	1
isotig00144	af323706_1retinoblastoma tumor suppressor	19	8	5
isotig00190	immunoglobulin y heavy chain constant region	0	0	3
isotig00196	hypothetical protein HMPREF9095_0790 [Haemophilus aegyptius ATCC 11116]	2	0	4
isotig00203	gag env fusion protein	0	3	2
isotig00204		2	0	0
isotig00229	c-type lectin receptor	2	9	0
isotig00231	---NA---	1	0	3
isotig00236	chicken dna sequence from clone wag- complete sequence	1	4	3
isotig00254	chicken dna sequence from clone wag- complete sequence	9	2	1
isotig00258	cd48 antigen	4	5	1
isotig00287	dna-dependent protein kinase catalytic subunit	0	1	0
isotig00299	mhc class II invariant chain, CD74 molecule	0	18	0
isotig00310	thyroid hormone receptor-associated protein 3	0	3	0
isotig00329	dna-dependent protein kinase catalytic subunit	8	1	0
isotig00335	voltage-gated hydrogen channel 1	2	1	1
isotig00352	formin binding protein 4	2	0	0
isotig00358	chicken dna sequence from clone wag- complete sequence	5	0	0
isotig00359	nadhdehydrogenase subunit 6	2364	2717	185
isotig00360	serpin peptidase clade h (heat shock protein 47) member (collagen binding protein 1)	4	11	1
isotig00363	chemokine ah221	4	21	18
isotig00365	insulin growth factor binding protein 7	12	1	9
isotig00366	polymerase ii (dna directed) polypeptide b isoform 4	0	2	2
isotig00368	chicken dna sequence from clone wag- complete sequence	1	0	0
isotig00388	nuclear pore complex protein nup85	1	2	1
isotig00391	mgat5b protein	14	2	4
isotig00393	bg antigen	1	1	0
isotig00408	plasminogen activator inhibitor 1 rna-binding	0	1	0
isotig00410	serpine1 binding protein 1	4	2	0
isotig00415	tropomyosin alpha-1 chain isoform 3	3	0	0
isotig00425	phosphatidylinositol- -trisphosphate 5-phosphatase 1	3	1	0
isotig00428	luc7 protein 3	3	0	0
isotig00430	t-cell receptor v segment	4	3	0
isotig00436	rna binding motif protein 39	2	2	0
isotig00438	imap family member 1 isoform 2	2	2	0
isotig00440	hypothetical protein []	10	10	8
isotig00446	atp-dependent rna helicase ddx3x	6	6	0
isotig00449	d-e-a-d box polypeptide 3	23	5	8
isotig00469	finished clone 668k14	1	0	0
isotig00471	hypothetical protein []	0	1	0
isotig00475	complement component (3d epstein barr virus) receptor 2	1	0	0
isotig00490	fyn-binding protein	4	3	0
isotig00494	imap family member 7	3	1	0
isotig00502	finished clone 960m12	1	0	0
isotig00507	phosphatidylinositol 3-kinase regulatory subunit alpha	7	0	0
isotig00512	solute carrier family 40 member 1	1	3	0
isotig00514	chkub1achicken ubiquitin i partial cds	0	0	1
isotig00516	polyubiquitin with 3 ub domains	0	2	0
isotig00518	heterogeneous nuclear ribonucleoprotein d0	1	1	1
isotig00525	scaffold attachment factor b1	2	3	0
isotig00527	n-terminal asparagine amidohydrolase	2	1	0
isotig00530	cxxc finger like	2	1	2
isotig00539	upf0471 protein c1orf63	12	2	1
isotig00543	kinectin 1	2	4	0
isotig00545	glutamine rich protein	4	0	0
isotig00547	dual specificity protein kinase clk1	3	2	8
isotig00550	luc7 ( cerevisiae)	6	3	2
isotig00555	guanylate binding protein	5	12	0
isotig00556	selenoprotein t	3	3	0
isotig00561	splicing arginine serine-rich 7	7	8	1
isotig00567	t cell receptor beta	2	3	4
isotig00569	splicing arginine serine-rich 3	6	5	9
isotig00581	vascular cell adhesion molecule 1	6	0	9
isotig00582	cell division cycle associated 8	3	2	6
isotig00587	switch-associated protein 70	12	5	4
isotig00588	phosphatidylinositol transfer protein beta isoform	4	3	1
isotig00593	finished clone 313k1	2	1	3
isotig00596	dead (asp-glu-ala-asp) box polypeptide 17	27	9	2
isotig00599	lymphocyte cytosolic protein 1 (l-plastin)	3	2	0
isotig00604	rna-binding protein 39	2	1	2
isotig00606	ythdc1 protein	2	2	0
isotig00609	regulator of chromosome condensation 2	6	3	2
isotig00612	arglu1 protein	17	4	1
isotig00616	diamine acetyltransferase 1	6	9	9
isotig00619	lymphocyte antigen 9	2	0	5
isotig00626	dna excision repair protein ercc-1	4	1	3
isotig00628	collagen alpha-3 chain	6	1	0
isotig00632	leukemia-associated protein with a cxxc domain	0	3	0
isotig00634	immunoglobulin single chain variable fragment c29	0	1	0
isotig00636	fus tls	5	8	0
isotig00637	cathepsin d	6	5	18
isotig00640	zyx protein	20	12	5
isotig00641	macrophage receptor with collagenous structure	6	7	1
isotig00644	arrestin beta 1	3	0	10
isotig00645	ras gtpase-activating protein-binding protein 1	2	0	1
isotig00647	eukaryotic translation initiation factor 4 gamma 2	51	27	31
isotig00649	achain homo-and heteronuclear two-dimensional nmr studies of the globular domain of histone h1: full tertiary and comparison with the globular domain of histone h5	0	2	0
isotig00650	heterogeneous nuclear ribonucleoprotein d	32	27	10
isotig00652	kiaa0712 protein	6	4	8
isotig00653	finished clone 200a15	6	2	1
isotig00655	cysteine-rich protein 2	2	1	0
isotig00659	ribosomal protein l7a	7	15	0
isotig00662	mit domain-containing protein 1	1	2	0
isotig00663	mortality factor 4 like 1	4	6	4
isotig00664	rho-related gtp-binding partial	21	14	50
isotig00666	helix-loop-helix protein e47	2	1	0
isotig00668	---NA---	1	1	8
isotig00669	selenoprotein w	0	1	3
isotig00671	tetraodon nigroviridis full-length cdna	2	4	1
isotig00673	eukaryotic translation initiation factor 4h isoform 1	3	2	0
isotig00674	pan troglodytes fission 1 (mitochondrial outer membrane) homolog ( cerevisiae)	2	2	1
isotig00677	---NA---	0	0	1
isotig00680	myh9 protein	90	86	37
isotig00682	atp-dependent rna helicase ddx5	33	13	10
isotig00686	heat shock protein 90kda alpha class a member 1	16	24	12
isotig00688	serine arginine-rich splicing factor 2	7	2	1
isotig00690	cold inducible rna binding protein variant 1	9	2	0
isotig00692	protein prrc2c	7	6	0
isotig00694	rw1 protein	3	0	0
isotig00695	cd47 glycoprotein isoform c	2	0	1
isotig00697	heterogeneous nuclear ribonucleoprotein r	0	1	0
isotig00700	stromal cell-derived factor 1	49	9	10
isotig00701	endothelin receptor b subtype 2	18	0	0
isotig00703	heterogeneous nuclear ribonucleoproteins a2 b1	9	6	1
isotig00706	tlr1lb	1	4	6
isotig00707	non-muscle caldesmon	6	4	5
isotig00709	septin 7	18	7	5
isotig00711	tyrosine-protein phosphatase non-receptor type 6	11	11	9
isotig00713	inactive carboxypeptidase protein x2	2	0	0
isotig00715	eukaryotic initiation factor 4a-ii	70	71	21
isotig00717	lim and senescent cell antigen-containing domain protein 1 isoform 2	4	1	0
isotig00720	spectrin beta 2	1	0	0
isotig00721	forkhead box protein p1	4	0	0
isotig00723	rho gtpase activating protein 15	7	2	5
isotig00726	von willebrand factor type egf and pentraxin domain-containing protein 1	13	5	2
isotig00728	splicing proline- and glutamine-rich	2	2	2
isotig00730	tumor protein d54	5	2	0
isotig00732	growth hormone inducible transmembrane protein variant 2	1	5	2
isotig00734	traf3ip3 protein	4	1	2
isotig00736	tyrosine phosphatase receptor type s	3	1	0
isotig00737	tropomyosin 3	3	4	0
isotig00740	amyloid beta a4 precursor protein-binding family b member 1-interacting protein	10	2	1
isotig00742	c-ets-1	0	1	0
isotig00744	heterogeneous nuclear ribonucleoprotein u (scaffold attachment factor a)	32	10	10
isotig00746	targeting protein for xklp2	0	3	2
isotig00749	annexin a11	4	3	14
isotig00751	at-rich interactive domain-containing protein 1a	4	1	0
isotig00754	c chain smooth muscle myosin motor domain-essential light chain complex with bound at the active site	3	0	0
isotig00756	cell division cycle 2 5 (cholinesterase-related cell division controller) isoform cra_b	1	0	0
isotig00758	gag protein	3	6	5
isotig00759	guanine nucleotide-binding protein g subunit alpha-2	11	14	3
isotig00761	phosphatidylinositol- -trisphosphate-dependent rac exchange factor 1	1	5	0
isotig00763	---NA---	1	2	0
isotig00764	ribosomal protein l23	10	7	43
isotig00766	uv excision repair protein rad23 homolog b	3	0	1
isotig00767	protein phosphatase 1 regulatory subunit 12a	0	1	0
isotig00768	isoform cra_a	2	0	0
isotig00769	parathymosin variant 1	5	3	0
isotig00771	tho complex 2	4	0	2
isotig00773	b-cell linker protein	7	7	1
isotig00776	stromal membrane-associated protein 2	6	7	1
isotig00778	t-complex protein 1 subunit delta	4	9	3
isotig00779	smg-7 nonsense mediateddecay factor ( elegans)	2	4	2
isotig00781	sh3 and px domain-containing protein 2a isoform 1	2	0	0
isotig00784	far upstream element-binding protein 1	7	1	4
isotig00785	glucosamine (n-acetyl)-6-sulfatase	9	1	3
isotig00788	cd3 epsilon	16	7	18
isotig00789	death effector domain-containing protein	3	2	0
isotig00791	protein-l-isoaspartate o-methyltransferase domain-containing protein 1	8	0	5
isotig00794	splicing arginine serine-rich 10 (transformer 2 drosophila) isoform cra_a	0	1	0
isotig00796	serine arginine repetitive matrix protein 1	3	3	0
isotig00800	inhibitor of growth protein 4 isoform 2	1	1	4
isotig00801	member ras oncogene family	4	4	7
isotig00803	fus interacting protein (serine arginine-rich) 1	3	2	0
isotig00806	formin binding protein 1	7	1	0
isotig00808	transcription elongation regulator 1 isoform 2	2	2	0
isotig00809	bcl-2-associated transcription factor 1	5	3	1
isotig00811	zinc finger protein 207	10	7	7
isotig00813	hypothetical loc431205	4	3	1
isotig00816	daple	8	2	5
isotig00818	achain calm-n n-terminal domain of clathrin assembly lymphoid myeloid leukaemia protein	1	0	0
isotig00819	rna binding single stranded interacting protein 1	4	1	4
isotig00822	rmin-binding protein 17	1	0	0
isotig00825	regulator of nonsense transcripts 3b	4	0	0
isotig00829	fam49b isoform 2	10	5	5
isotig00831	tropomyosin 2	1	4	2
isotig00833	nuclear transcription factor y subunit gamma isoform 3	0	2	0
isotig00835	hla-b associated transcript 1	4	0	0
isotig00837	heterogeneous nuclear ribonucleoprotein c 1 isoform 2	8	8	0
isotig00839	myh11_chick ame: full=myosin-11 ame: full=myosin heavy chain 11 ame: full=myosin heavy gizzard smooth muscle	9	2	8
isotig00841	aldo-keto reductase family member a2 (aflatoxin aldehyde reductase)	0	2	0
isotig00843	ring finger protein 213	2	9	0
isotig00845	ras-gef domain-containing family member 1a	3	0	0
isotig00847	complement factor h	3	5	4
isotig00849	actin	362	422	254
isotig00852	loc398501 protein	2	1	0
isotig00854	protein kinase substrate mk2s4	1	1	0
isotig00857	chicken b-g antigen homologous	1	2	2
isotig00858	mitochondrial ribosomal protein s34	0	2	1
isotig00860	pol protein	4	2	3
isotig00862	phospholipase b 2	3	1	0
isotig00864	ran-binding protein 9	4	0	3
isotig00866	gtpase activating rap domain 3	3	0	0
isotig00868	eukaryotic translation initiation factor subunit 5 47kda	2	7	12
isotig00872	tyrosine phosphatase 4a2	5	4	0
isotig00876	cd244 natural killer cell receptor 2b4	0	1	0
isotig00878	polyadenylate-binding protein-interacting protein 2	9	0	4
isotig00880	ras-related protein rab-7l1 isoform 1	5	2	0
isotig00884	light chain non-sarcomeric	13	23	10
isotig00887	eukaryotic translation elongation factor 1delta (guanine nucleotide exchange protein)	5	10	3
isotig00889	metastasis suppressor 1	1	1	0
isotig00891	p2x5 gene for p2x5 exons 1-12	3	0	0
isotig00892	glutathione s-transferase alpha class	1	14	7
isotig00895	poly binding protein 2	1	2	3
isotig00896	der1 domain member 2	1	3	5
isotig00898	at rich interactive domain 1a (swi)	5	2	0
isotig00900	phospholipase d member 4	0	0	1
isotig00902	mothers againstdecapentaplegic homolog 4	4	0	2
isotig00904	reticulocalbin 2	6	6	3
isotig00906	hepatocyte growth factor protein	1	4	0
isotig00908	high-mobility group box 2	2	9	4
isotig00910	phosphoinositide-3-delta isoform cra_a	0	4	0
isotig00914	tar dna binding protein	5	2	3
isotig00917	cyclin g1	3	1	0
isotig00918	ubiquitin fusiondegradation protein 1 homolog	3	2	1
isotig00921	fam65b	4	6	0
isotig00922	rna binding motif protein 18	1	3	0
isotig00924	hypothetical loc559844	4	1	3
isotig00926	lymphocyte antigen 75	2	1	1
isotig00929	mitogen-activated protein kinase kinase 1 interacting protein 1	0	3	0
isotig00930	beta lysosomal	0	1	0
isotig00931	manbal	0	1	0
isotig00933	dna polymerase eta	0	1	0
isotig00936	genomic chromosome 11 clone:rp11- complete sequence	4	2	1
isotig00939	alpha-soluble nsf attachment protein	0	2	0
isotig00941	prpf38b protein	7	1	1
isotig00944	member ras oncogene family	7	2	0
isotig00947	t-cell activation rho gtpase-activating	4	1	0
isotig00951	rna exonuclease 1 homolog	1	2	0
isotig00953	isoform cra_a	0	0	2
isotig00954	tgf-beta-activated kinase 1 and map3k7-binding protein 2	4	0	0
isotig00956	gamma-adducin isoform 2	5	0	0
isotig00959	krueppel factor 6 isoform 3	1	2	0
isotig00961	importin beta subunit	0	0	5
isotig00963	cadherin type ob-cadherin	3	4	0
isotig00967	atpase family aaa domain-containing protein 1	5	2	0
isotig00968	proteasome ( macropain) 26s 6	2	1	1
isotig00971	serine threonine-protein phosphatase 4 regulatory subunit 2	2	0	1
isotig00973	vacuole membrane protein 1	4	4	0
isotig00974	apoptosis-inducing factor mitochondrial	2	2	0
isotig00977	female expressed transcript 1	4	0	3
isotig00979	cd3g epsilon (cd3-tcr complex)	5	3	9
isotig00980	rho guanine nucleotide exchange factor 6	7	5	1
isotig00982	histonedeacetylase 1	4	0	0
isotig00984	lrr and pyd domains-containing protein 3	1	2	0
isotig00987	class type 11b	1	3	0
isotig00989	tumor necrosis alpha-induced protein 8	3	1	0
isotig00990	phosphatidylinositol transfer cytoplasmic 1	2	0	0
isotig00995	macaca mulatta formin transcript variant 9	0	1	0
isotig00997	asna1 protein	0	5	0
isotig00998	ap-1 complex subunit gamma-1	8	6	0
isotig01000	rna binding motif protein 34	1	1	0
isotig01002	seryl-trna cytoplasmic	1	0	0
isotig01004	phosducin	2	1	0
isotig01006	short transient receptor potential channel 4-associated	1	1	2
isotig01008	bifunctional protein ncoat	3	1	0
isotig01010	caseinolytic peptidase b homolog ( coli)	1	2	0
isotig01013	mediator complex subunit 14	1	1	0
isotig01014	bac clone ch261-178g24 from chromosome complete sequence	3	0	0
isotig01018	nuclear factor nf-kappa-b p105 subunit	9	3	3
isotig01021	bac clone ch261-60m14 from chromosome complete sequence	2	0	1
isotig01023	hypothetical protein []	1	0	0
isotig01025	adp-ribosyl cyclase 1	2	1	0
isotig01028	programmed celldeath protein 6	1	2	3
isotig01031	antizyme inhibitor 1	0	0	2
isotig01033	ww domain-binding protein 2	3	4	0
isotig01039	extracellular sulfatase sulf-2	1	1	0
isotig01044	myeloid lymphoid or mixed-lineage leukemia (trithorax drosophila) translocated 4	3	0	0
isotig01046	ribosomal protein l10	9	23	11
isotig01048	programmeddeath ligand 1	0	3	0
isotig01050	nadh-cytochrome b5 reductase 3	1	1	0
isotig01053	exosome complex exonuclease rrp43	1	1	2
isotig01055	e1a-binding protein p400	4	0	0
isotig01058	male-specific lethal-1 homolog protein	3	0	0
isotig01062	bos taurus swi snf-related matrix-associated actin-dependent regulator of chromatin a5 miscrna	3	0	0
isotig01064	potential trna (adenine-n -)-methyltransferase catalytic subunit trmt61b	1	0	3
isotig01067	serine threonine-protein kinase sgk3	1	1	0
isotig01068	granulin precursor	1	12	0
isotig01071	casc4	1	3	0
isotig01072	charged multivesicular body protein 6	4	1	0
isotig01075	mediator complex subunit 22	6	0	0
isotig01077	strawberry notch homolog 1	2	1	1
isotig01078	alanyl-trna synthetase domain containing 1	3	0	1
isotig01083	riken cdna 1190017o12 gene	1	1	0
isotig01085	afropavo congensis marker7a genomic sequence	0	2	0
isotig01087	hypothetical loc424146	4	0	0
isotig01088	caspase 8	3	2	5
isotig01089	caspase-18 b	0	2	0
isotig01090	signal transducer and activator of transcription 3 isoform 2	1	0	0
isotig01093	ccaat enhancer-binding protein zeta	3	0	4
isotig01094	oxidative stress responsive isoform cra_a	1	0	3
isotig01097	fam107b	0	2	0
isotig01098	rrp5 homolog	0	3	2
isotig01100	gem-interacting protein	2	1	0
isotig01103	phosphoribosyl pyrophosphate synthase-associated protein 2	7	2	1
isotig01105	chromosome clone rp11- complete sequence	2	0	0
isotig01107	protein virilizer homolog	2	0	3
isotig01108	nucleolysin tia-1 isoform p40	1	3	1
isotig01110	homeodomain interacting protein kinase 1	1	1	1
isotig01112	upstream-binding protein 1	0	3	0
isotig01114	hypothetical protein LOC770126 (LOC770126),	2	1	1
isotig01116	adp-ribosylation factor protein 6-interacting protein 4	2	1	0
isotig01118	coiled-coil domain-containing protein 130	2	0	0
isotig01121	stat4	1	0	0
isotig01123	pleckstrin homology domain family b member 2	4	8	3
isotig01125	rab6-interacting golgin	2	2	0
isotig01127	u1 small nuclear ribonucleoprotein c	1	3	7
isotig01128	hypothetical protein []	0	3	0
isotig01130	cysteine-rich protein 1	15	43	4
isotig01133	5 -amp-activated protein kinase catalytic subunit alpha-1	1	0	0
isotig01135	yeats domain containing 4	2	0	0
isotig01136	oxysterol-binding protein osbpl9	3	2	0
isotig01138	leucine-rich repeat-containing protein 8a	5	0	2
isotig01141	transmembrane protein 120a	1	0	0
isotig01142	fam122a	2	1	0
isotig01144	psychosine receptor	8	0	0
isotig01148	fermt1 protein	1	1	2
isotig01150	mitochondrial ribosomal protein l44	2	4	0
isotig01152	myotubularin-related protein 3	5	0	0
isotig01154	plasminogen activator inhibitor type member 2	2	1	0
isotig01157	lysine-specificdemethylase 2b	0	1	0
isotig01158	dna-dependent protein kinase catalytic subunit	0	3	0
isotig01160	zinc finger protein 366	6	1	0
isotig01163	similar to RHACD8-4L	3	0	1
isotig01164	mitochondrial ribosomal protein s11 variant 1	1	2	3
isotig01167	pdz and lim domain protein 5	2	3	0
isotig01168	arginine-rich mutated in early stage tumors	3	3	2
isotig01169	finished clone 155p2	2	0	0
isotig01172	exportin 1 (crm1 yeast)	4	3	4
isotig01175	transmembrane protein 222	1	3	0
isotig01176	proteasome assembly chaperone 1 isoform 1	0	3	0
isotig01178	cyclin-dependent kinase 1 isoform 2	0	1	5
isotig01180	neuropathy target esterase	1	0	0
isotig01183	upf0466 protein mitochondrial	2	3	0
isotig01185	g-protein-signaling modulator 2	2	0	0
isotig01186	---NA---	2	0	3
isotig01189	nude nuclear distribution gene e homolog 1 ( nidulans)	2	1	3
isotig01191	suppressor of tumorigenicity 14 protein homolog	0	1	4
isotig01192	golgi phosphoprotein 3	1	1	0
isotig01194	endothelin receptor b2	2	2	0
isotig01197	dna-dependent protein kinase catalytic subunit	3	2	0
isotig01199	dkfzp468l0227 protein	0	1	0
isotig01202	angiogenin / ribonuclease a	13	98	26
isotig01204	cleavage and polyadenylation specific factor 73kda	2	0	0
isotig01205	rho guanine nucleotide exchange factor 26	2	2	0
isotig01207	chromosome 11 open reading frame 30	5	0	0
isotig01209	ferritin heavy chain	29	152	97
isotig01210	e3 ubiquitin-protein ligase herc2	2	1	0
isotig01212	finished clone 239g9	2	0	0
isotig01214	integrin beta-6 precursor	4	0	0
isotig01216	e3 ubiquitin-protein ligase cbl	4	0	1
isotig01218	cyclin i	18	11	14
isotig01221	calcium calmodulin-dependent protein kinase ii	7	2	0
isotig01222	carnitine o-palmitoyltransferase liver isoform	2	2	0
isotig01224	casein kinase alpha 1 polypeptide	1	0	1
isotig01226	coiled-coil-helix-coiled-coil-helix domain containing 1	2	0	1
isotig01229	ral guanine nucleotide dissociation stimulator	3	2	0
isotig01231	ubiquinone biosynthesis protein coq7 homolog	1	0	3
isotig01233	bile salt export pump	3	0	2
isotig01235	von willebrand factor	14	7	4
isotig01236	histone stem-loop bindng protein	0	1	0
isotig01238	was wasl interacting protein member 1	7	22	1
isotig01241	hypothetical protein []	1	1	0
isotig01243	myelin expression factor 2	4	1	2
isotig01245	nur77 downstream protein 2 variant 1	0	1	4
isotig01246	kinetochore protein spc25	2	0	5
isotig01252	mgc80525 protein	2	0	0
isotig01255	lysine-specificdemethylase 3b	1	1	1
isotig01257	bac clone ch261-25p17 from chromosome complete sequence	8	4	7
isotig01260	ubiquitin-protein ligase edd1 (hyperplastic discs protein homolog) (100 kda protein) partial	2	1	1
isotig01262	isolate 563 tlr1la complete cds	2	0	1
isotig01264	vacuolar protein sorting 39 homolog ( cerevisiae)	2	0	0
isotig01266	rna-binding protein 40	2	0	0
isotig01268	egf- multiple 7	0	0	2
isotig01270	neutral sphingomyelinase (n-smase) activation associated factor	3	0	1
isotig01272	28s ribosomal protein mitochondrial	0	2	5
isotig01274	ornithorhynchus anatinus n-acylglucosamine 2-epimerase partial	3	0	2
isotig01276	bos taurus lysine -specificdemethylase 3a	1	1	0
isotig01279	e3 ubiquitin-protein ligase arih2	0	1	1
isotig01280	rab proteins geranylgeranyltransferase component a 2	4	0	1
isotig01283	chicken dna sequence from clone wag- complete sequence	1	0	0
isotig01284	interleukin 20 alpha	2	4	2
isotig01287		2	0	0
isotig01288	p-selectin glycoprotein ligand	4	4	3
isotig01293	structure protein nsp5b3b	0	0	1
isotig01295	sh2 containing inositol-5-phosphatase isoform 2	0	1	0
isotig01297	exocyst complex component 5	2	0	0
isotig01301	finished clone 878p15	0	0	1
isotig01304	methyltransferase protein 21d	0	1	2
isotig01307	mus musculus runt related transcription factor 1 transcript variant	3	0	0
isotig01308	immunoglobulin heavy chain variable region	26	216	9
isotig01313	zinc finger protein isoform cra_a	0	0	6
isotig01315	secis binding protein 2	7	0	0
isotig01317	zinc finger protein 330	1	1	1
isotig01319	---NA---	4	0	2
isotig01320	---NA---	1	0	0
isotig01322	---NA---	1	0	1
isotig01324	destrin	1	0	3
isotig01326	rer1	0	5	0
isotig01332	ribosomal protein l27	3	2	1
isotig01334	s100-a9	2	2	3
isotig01336	ribosomal protein s18	1	2	0
isotig01338	proteoglycan secretory isoform cra_a	0	2	1
isotig01340	ribosomal protein s19	3	6	0
isotig01342	ribosomal protein s15a	5	0	0
isotig01344	extracellular fatty acid binding protein	7	107	36
isotig01347	---NA---	0	0	4
isotig01349	atp-binding sub-family f member 1	1	3	2
isotig01350	---NA---	2	1	7
isotig01352	udp-n-acetylglucosamine--peptide n-acetylglucosaminyltransferase 110 kda subunit isoform 2	33	20	10
isotig01353	gag polyprotein	118	164	38
isotig01354	highdensity lipoprotein binding protein	10	25	12
isotig01355	eukaryotic translation initiation factor 3 subunit a	23	12	18
isotig01356	tyrosine-protein kinase jak1	33	12	9
isotig01357	arp2 actin-related protein 2 homolog	17	9	16
isotig01358	brd4 protein	30	16	11
isotig01360	integrin beta-1 precursor	18	6	13
isotig01361	lymphocyte cytosolic protein 2	20	4	11
isotig01362	pan troglodytes cytoplasmic fmr1 interacting protein 2	12	2	11
isotig01363	nel precursor	34	5	23
isotig01364	integrin alpha-4	13	0	7
isotig01365	wd repeat- and fyve domain-containing protein 4	9	14	4
isotig01366	eukaryotic translation initiation factor 5b	9	4	15
isotig01367	ectonucleotide pyrophosphatase phosphodiesterase family member 2 isoform 1	14	12	17
isotig01368	serumdeprivation-response	13	2	4
isotig01369	tyrosine-protein kinase lyn	23	5	14
isotig01370	e74 factor 1 (ets domain transcription factor)	8	3	6
isotig01372	cytochrome b- beta polypeptide (chronic granulomatous disease)	7	16	5
isotig01373	macrophage-expressed gene 1	30	55	26
isotig01374	protein kinase c beta type	9	5	1
isotig01375	inter-alpha-trypsin inhibitor heavy chain h5	16	6	3
isotig01376	lamin-b receptor	11	5	0
isotig01377	chromodomain helicase dna-binding protein 3 short isoform	11	7	2
isotig01378	vcl protein	10	4	2
isotig01379	fibronectin partial	4	24	14
isotig01380	polypyrimidine tract binding protein 1	4	5	5
isotig01381	finished clone 134m1	7	6	3
isotig01382	heat shock protein 108	51	78	72
isotig01384	poly binding cytoplasmic 1	53	37	48
isotig01385	serine arginine-rich splicing factor 6	20	13	31
isotig01386	flnb protein	8	5	5
isotig01388	tyrosine 3-monooxygenase tryptophan 5-monooxygenase activation theta polypeptide	21	14	17
isotig01389	beta-galactoside alpha- -sialyltransferase 1	16	3	3
isotig01390	nucleolin c23	49	28	10
isotig01391	nucleobindin 2	8	4	4
isotig01392	prosaposin	42	70	8
isotig01393	calmodulin	26	7	32
isotig01394	thioredoxin domain-containing protein 5 (endoplasmic reticulum)	2	14	43
isotig01395	splicing factor 3b subunit 1	16	9	1
isotig01396	egf-containing fibulin extracellular matrix protein 1	31	15	17
isotig01397	decorin precursor	22	9	11
isotig01398	member ras oncogene family	5	17	6
isotig01399	acidic coiled-coil containing protein 1	3	6	2
isotig01400	gamma adducin	7	0	1
isotig01401	prolyl 4- beta polypeptide	9	9	6
isotig01402	transcription factor 12 isoform 2	6	8	1
isotig01404	transformer-2 protein homolog alpha	18	7	14
isotig01405	heterogeneous nuclear ribonucleoprotein k	18	8	7
isotig01406	hematopoietic lineage cell-specific protein	17	20	5
isotig01407	amyloid protein 2	23	9	3
isotig01409	histone-lysine n-methyltransferase mll5	23	6	10
isotig01410	transmembrane protein 123	4	19	26
isotig01411	e3 ubiquitin-protein ligase znrf2	9	2	1
isotig01412	14-3-3 protein beta alpha	11	2	8
isotig01413	hypothetical protein I79_018585 [Cricetulus griseus]	9	7	1
isotig01414	moesin	25	13	10
isotig01415	Retinoid-inducible serine carboxypeptidase 1	9	2	17
isotig01416	protein-glutamine gamma-glutamyltransferase 4	26	9	17
isotig01417	proline-rich nuclear receptor coactivator 2	7	8	2
isotig01418	hmha1 protein	6	8	0
isotig01419	hypoxia up-regulated protein 1	10	15	7
isotig01420	aortic smooth muscle	13	7	12
isotig01421	t-cell homeobox 1	12	10	9
isotig01422	intersectin 1 short form variant 13	6	7	2
isotig01423	high mobility group protein b1	21	25	23
isotig01424	septin-6 isoform 2	8	9	5
isotig01425	constitutive coactivator of ppar-gamma protein 1	9	4	5
isotig01426	microtubule-associated rp eb member 1	10	2	6
isotig01427	af239838_1collagen iv a1 chain	8	2	8
isotig01428	heat shock protein 70	17	11	6
isotig01430	matrin-3	7	5	4
isotig01431	annexin a6	22	11	4
isotig01432	sodium potassium-transporting atpase subunit alpha-1 precursor	11	5	7
isotig01433	ap-2 complex subunit mu-1	8	18	8
isotig01434	cathepsin b	8	52	27
isotig01435	selenoprotein p precursor	69	41	60
isotig01436	heat shock 70kda protein 5 (glucose-regulated 78kda)	55	38	67
isotig01437	collagen type iv alpha 2	13	1	0
isotig01438	chicken dna sequence from clone wag- complete sequence	8	15	1
isotig01439	5-azacytidine-induced protein 2	4	3	0
isotig01440	acidic (leucine-rich) nuclear phosphoprotein 32 member e	7	0	8
isotig01441	subfamily member 1	15	10	20
isotig01443	finished clone 185c4	11	7	9
isotig01444	heterogeneous nuclear ribonucleoprotein m	15	10	13
isotig01445	heat shock cognate 71 kda	45	37	82
isotig01446	guanine nucleotide-binding protein g g g subunit beta-1	7	5	7
isotig01449	calnexin isoform 10	9	12	4
isotig01450	splicing arginine serine-rich 5	19	1	3
isotig01451	collagen xviii	8	10	7
isotig01452	cklf marvel transmembrane domain containing 3	12	22	4
isotig01453	ovotransferrin bb type	1	11	5
isotig01455	map7 domain-containing protein 3	7	2	1
isotig01456	lipid raft linker 1	7	7	1
isotig01457	finished clone 721g8	9	6	4
isotig01458	cell cycle associated protein 1	8	6	6
isotig01459	tensin	6	5	0
isotig01460	amyloid beta a4 partial	10	3	8
isotig01461	serine incorporator 3	9	3	11
isotig01462	programmed celldeath 4 (neoplastic transformation inhibitor)	10	5	6
isotig01463	alpha-actinin-1 isoform 1	14	1	9
isotig01464	c-terminal binding protein 1	14	4	14
isotig01465	lysosome-associated membrane glycoprotein 1	15	12	5
isotig01466	moesin (membrane-organizing extension spike protein)	10	0	9
isotig01467	capping protein (actin filament) muscle z- alpha 1	6	1	5
isotig01468	max-interacting protein	8	0	4
isotig01470	signal recognition particle receptor subunit alpha	0	8	1
isotig01471	disulfide-isomerase a4	15	11	25
isotig01472	sestrin 1	10	5	3
isotig01474	ras-related c3 botulinum toxin substrate 1 precursor	1	12	18
isotig01475	calcium/calmodulin-dependent protein kinase kinase 2, beta	1	3	0
isotig01476	surfeit locus protein 4	4	1	2
isotig01477	ribophorin i	7	9	8
isotig01478	deoxyribonuclease ii beta	5	5	18
isotig01480	bac clone ch261-79g9 from chromosome complete sequence	10	3	10
isotig01481	ergic-53	9	13	12
isotig01482	6-phosphofructokinase type c	6	2	0
isotig01484	actin-related protein 3	18	8	14
isotig01486	adp-ribosylation factor 1	20	16	21
isotig01487	sparc precursor	21	16	14
isotig01489	rna-binding protein 26	7	3	4
isotig01490	ran binding protein 2	4	5	6
isotig01492	purinergic receptor ligand-gated ion 5	15	2	6
isotig01493	---NA---	7	9	17
isotig01494	pinin	17	5	40
isotig01495	peptidyl-prolyl cis-trans isomerase fkbp4	4	6	9
isotig01496	---NA---	5	6	1
isotig01498	interferon regulatory factor 8	15	4	7
isotig01499	cd82 antigen	5	6	1
isotig01500	microtubule associated calponin and lim domain containing isoform cra_a	3	5	2
isotig01501	spi-c transcription factor (spi-1 related)	6	5	5
isotig01502	complement regulatory soluble protein	2	7	6
isotig01503	integral membrane protein 1	3	9	3
isotig01505	cathepsin c	9	30	22
isotig01506	tyrosine receptor a	3	5	2
isotig01507	ubx domain-containing protein 4	6	17	7
isotig01508	mimecan precursor	11	0	5
isotig01510	eukaryotic translation initiation factor 5	13	10	26
isotig01511	elongation factor 2	23	20	14
isotig01512	ktn1_chick ame: full=kinectin	3	2	1
isotig01513	collagen, type IV, alpha 1	12	5	6
isotig01515	acid ceramidase	2	5	15
isotig01516	ras-related protein rab-10	6	8	9
isotig01517	complement c3 precursor	5	7	1
isotig01518	lim and senescent cell antigen domains 2	6	2	0
isotig01519	rala binding protein isoform cra_a	5	5	10
isotig01520	ena vasp protein	12	3	13
isotig01521	trans-golgi network protein 2	22	13	4
isotig01522	tln1 protein	14	11	1
isotig01523	transmembrane emp24 domain trafficking protein 2	14	11	15
isotig01524	sodium potassium-transporting atpase subunit beta-1	7	9	2
isotig01525	rin2 protein	3	5	2
isotig01526	necap endocytosis associated 2	6	25	13
isotig01529	finished clone 4k21	12	8	7
isotig01530	bac clone ch261-166f4 from chromosome complete sequence	8	0	0
isotig01532	histone acetyltransferase myst3	10	6	0
isotig01533	cell division cycle 42 (gtp binding 25kda)	12	12	13
isotig01534	beta-adrenergic receptor kinase 2	15	3	1
isotig01535	sjogren syndrome antigen b (autoantigen la)	6	0	10
isotig01536	chloride intracellular channel protein 2	12	22	6
isotig01537	vimentin	1	3	12
isotig01538	ribosome-binding protein 1	8	7	9
isotig01539	eukaryotic translation initiation factor 3 subunit c	8	2	0
isotig01540	osteoclast-stimulating factor 1	4	7	4
isotig01542	vitamin k-dependent protein s	2	2	0
isotig01543	transforming growth factor-beta-induced protein ig-h3	5	5	1
isotig01544	plexin c1	5	7	0
isotig01545	t-cell receptor gamma vg1-jg2	7	1	8
isotig01546	hypothetical protein []	5	3	12
isotig01547	signal transducer and activator of transcription 1	7	8	2
isotig01549	col4a1 protein	10	3	5
isotig01550	kdel (lys-asp-glu-leu) endoplasmic reticulum protein retention receptor 2	3	6	5
isotig01551	endoplasmic reticulum protein 29	5	19	7
isotig01552	lymphocyte-specific protein 1	32	38	0
isotig01553	endonuclease domain-containing 1	2	5	3
isotig01554	cited3 protein	2	6	4
isotig01555	serine threonine-protein kinase 10	4	10	1
isotig01556	actin binding 1c	25	25	13
isotig01557	eukaryotic translation initiation factor 3 subunit l	5	8	1
isotig01558	t-complex 1	13	11	12
isotig01560	rho-associated protein kinase 1	17	3	15
isotig01561	phosphoinositide 3-kinase adapter protein 1	4	4	6
isotig01562	finished clone 204m20	6	5	3
isotig01563	---NA---	6	1	0
isotig01564	coactosin protein	19	22	18
isotig01565	cytoskeleton-associated protein 4	14	5	10
isotig01566	transmembrane protein 87a	2	6	4
isotig01568	outerdense fiber of sperm tails 3	6	4	8
isotig01569	sorting nexin 9	6	3	4
isotig01570	von hippel-lindau tumor suppressor vhl protein pvhl	2	6	5
isotig01571	finished clone 7i17	3	3	6
isotig01572	kruppel factor 2	17	6	10
isotig01573	dual specificity protein phosphatase 7	5	3	0
isotig01574	ras homolog gene member a	19	33	16
isotig01575	heterogeneous nuclear ribonucleoprotein u protein 2	23	9	21
isotig01576	eif4b protein	7	4	1
isotig01578	forkhead box k2	4	5	0
isotig01579	snw domain-containing protein 1	1	2	6
isotig01580	chaperonin containing subunit 3 isoform 1	4	12	0
isotig01581	prostaglandin-endoperoxide synthase 2 (prostaglandin g h synthase and cyclooxygenase) transcript variant	6	0	2
isotig01582	disulfide-isomerase a3 precursor	19	35	14
isotig01583	nuclear factor of activated t- cytoplasmic 3	4	1	1
isotig01584	cyclin-dependent kinase inhibitor 1b	7	5	4
isotig01585	eukaryotic translation intiation factor 4gi	6	10	3
isotig01586	golgi reassembly-stacking protein 2	3	5	5
isotig01587	swi snf matrix actindependent regulator of subfamily member 2	2	5	0
isotig01588	ubiquitously transcribed tetratricopeptide x chromosome	47	44	15
isotig01589	eukaryotic translation initiation factor 2 subunit 3	9	11	5
isotig01590	eukaryotic translation initiation factor 3 subunit d	5	9	8
isotig01591	homeodomain interacting protein kinase 1 transcript variant	2	10	3
isotig01592	---NA---	8	7	8
isotig01593	hypothetical loc100507168 miscrna	8	4	9
isotig01594	chaperonin containing subunit 6a (zeta 1)	5	7	3
isotig01595	disulfide isomerase family member 6	18	29	10
isotig01596	set translocation (myeloid leukemia-associated)	13	1	3
isotig01597	nucleosome assembly protein 1 1	10	0	9
isotig01598	zinc finger protein c3h type 1	25	18	14
isotig01599	btg member 2	2	10	5
isotig01600	ras-related protein rab-7a	4	16	6
isotig01601	h+ lysosomal accessory protein 2	6	4	14
isotig01602	finished clone 186d22	8	4	0
isotig01603	myosin ixb	4	4	1
isotig01604	dnaj homolog subfamily c member 2	14	2	20
isotig01605	member ras oncogene family	13	3	2
isotig01606	28s ribosomal protein mitochondrial precursor	7	0	8
isotig01607	ubiquitin 3	16	2	7
isotig01608	asparaginyl-trna synthetase	10	2	2
isotig01609	integrin beta-2	7	9	7
isotig01610	chromodomain-helicase-dna-binding protein 4	6	1	1
isotig01612	integral membrane protein 2a	23	9	25
isotig01613	usp9x protein	6	1	13
isotig01614	6-phosphofructo-2-kinase fructose- -biphosphatase 3	2	6	3
isotig01616	antigen cd18	10	6	1
isotig01617	eukaryotic translation elongation factor 1 alpha 1	75	140	107
isotig01618	insulin growth factor-binding protein 5 precursor	9	8	0
isotig01619	enoa_chick ame: full=alpha-enolase ame: full=2-phospho-d-glycerate hydro-lyase ame: full=phosphopyruvate hydratase	13	19	13
isotig01620	kiaa1562 protein	3	1	0
isotig01621	hypothetical protein I79_011772 [Cricetulus griseus]	7	13	15
isotig01622	synaptogyrin 3	8	7	1
isotig01623	global transcription activator snf2l2	7	3	0
isotig01624	cold shock domain-containing protein e1	9	1	3
isotig01625	---NA---	11	2	9
isotig01626	argonaute-4	5	7	0
isotig01627	family with sequence similarity member a	13	5	0
isotig01628	finished clone 554k20	5	1	3
isotig01629	mus musculus tnf receptor-associated factor 3 transcript variant	2	0	5
isotig01630	activating transcription factor 1	5	6	3
isotig01631	phosphomannomutase 2	5	2	3
isotig01632	tyrosine 3-monooxygenase tryptophan 5-monooxygenase activation epsilon polypeptide	7	4	5
isotig01633	regulation of nuclear pre-mrna domain containing 2	6	0	3
isotig01634	phosphatidylinositol-5-phosphate 4- type alpha	2	12	0
isotig01635	bac clone ch261-89p15 from chromosome complete sequence	11	44	7
isotig01637	importin subunit alpha-7	2	3	0
isotig01638	loc548400 protein	6	7	12
isotig01639	proline-rich nuclear receptor coactivator 1	18	18	17
isotig01641	mgu49431meleagris gallopavo erythrocyte phospholipase c beta complete cds	4	4	4
isotig01642	integrin-linked kinase	1	4	7
isotig01643	serine threonine-protein kinase 4	8	9	1
isotig01645	nfkb activating protein	3	6	0
isotig01646	chromosome 9 open reading frame 58	15	6	7
isotig01648	arginine serine-rich coiled-coil protein 2 isoform 2	5	3	3
isotig01649	unconventional prefoldin rpb5 interactor	6	9	3
isotig01650	5a11 basigin-2	6	12	6
isotig01651	eukaryotic peptide chain release factor subunit 1	5	1	0
isotig01652	bcl2 adenovirus e1b 19kda interacting protein 3	8	2	0
isotig01654	vascular endothelial cadherin precursor	9	0	0
isotig01655	B6.2 []	6	3	1
isotig01656	tyrosine 3-monooxygenase tryptophan 5-monooxygenase activation zeta polypeptide	10	4	15
isotig01657	e3 ubiquitin-protein ligase siah2	3	6	2
isotig01659	serine peptidase 1	13	3	8
isotig01660	transcription factor	11	25	10
isotig01661	l-lactatedehydrogenase a chain	10	8	15
isotig01662	sh3 domain binding glutamic acid-rich protein like	4	9	12
isotig01663	acidic leucine-rich nuclear phosphoprotein 32 family member a	13	4	3
isotig01665	ubiquitin-conjugating enzyme e2d 3 (ubc4 5 yeast) isoform cra_a	7	4	12
isotig01666	cadherin-related 23 protein	6	8	8
isotig01667	bri3-binding protein	8	3	5
isotig01668	splicing factor 3a subunit 1 isoform 2	5	4	4
isotig01669	stress-70 mitochondrial	4	4	0
isotig01670	olfactomedin 2b	5	2	0
isotig01671	c-src tyrosine kinase	11	3	1
isotig01673	translocating chain-associated membrane protein 1	0	4	11
isotig01675	clone wag- complete sequence	7	2	5
isotig01676	pumilio homolog 2	3	0	3
isotig01677	serine threonine-protein kinase nek6	4	7	1
isotig01678	legumain precursor	2	6	13
isotig01679	serine threonine-protein kinase receptor r3 precursor	12	0	13
isotig01680	myosin-11 isoform 2	6	2	6
isotig01682	ras-related protein rab-2a	0	6	1
isotig01683	v-ets erythroblastosis virus e26 oncogene homolog 1 transcript variant	18	8	1
isotig01684	finished clone 286c9	7	2	0
isotig01685	cnot1 protein	10	8	5
isotig01686	finished clone 434d19	3	7	4
isotig01687	subfamily member 3	5	8	5
isotig01688	splicing factor subunit 155kda	8	2	15
isotig01690	aldehydedehydrogenase 2 family	4	7	4
isotig01691	endoplasmic reticulum-golgi intermediate compartment 1	3	3	4
isotig01692	zinc finger protein 326	7	1	6
isotig01693	zinc finger x-chromosomal	5	6	0
isotig01694	e3 ubiquitin-protein ligase bre1a	12	2	1
isotig01695	microfilament and actin filament cross-linker protein	5	1	0
isotig01696	n-acetyltransferase 2	4	3	2
isotig01697	lumican precursor (keratan sulfate proteoglycan lumican) (kspg lumican)	7	3	5
isotig01698	loc100135222 protein	6	9	3
isotig01699	hypothetical protein [Taeniopygia guttata]	3	7	1
isotig01700	upf0667 protein c1orf55 homolog	5	3	3
isotig01701	transcription factor	3	7	6
isotig01702	fact complex subunit spt16	2	1	0
isotig01703	finished clone 179l18	6	2	2
isotig01704	60 kda heat shock mitochondrial precursor	10	10	3
isotig01706	rho gdp dissociation inhibitor alpha	12	31	5
isotig01707	alpha 1b	13	27	2
isotig01708	nuclear ubiquitous casein and cyclin-dependent kinases substrate	7	7	2
isotig01709	macrophage colony-stimulating factor 1 receptor	12	20	17
isotig01710	lysosomal-associated transmembrane protein 5	12	27	19
isotig01712	syndecan binding protein	2	11	11
isotig01713	interferon alpha	8	3	0
isotig01714	splicing arginine serine-rich interacting protein	4	0	2
isotig01715	integral membrane protein gpr137b	5	4	1
isotig01716	pan troglodytes nuclear casein kinase and cyclin-dependent kinase substrate 1	6	3	2
isotig01717	b-cell translocation gene anti-proliferative	16	4	24
isotig01718	aldo-keto reductase family 1 member b10	12	9	4
isotig01719	shisa homolog 5 (xenopus laevis)	1	4	6
isotig01720	transmembrane protein 59	7	0	5
isotig01721	ubiquitin-conjugating enzyme e2 a	8	1	5
isotig01722	heme oxygenase 1	7	26	14
isotig01723	radixin isoform 1	7	5	4
isotig01724	endoplasmic reticulum lectin 1 isoform 1	0	7	15
isotig01725	mus musculus clone: strand: reference:ensembl:mouse-transcript-enst: based on blat search	0	4	6
isotig01726	beta-2 microglobulin	28	92	96
isotig01729	melanoma inhibitory activity protein 3	3	2	0
isotig01730	eukaryotic translation initiation factor 5a2	3	2	4
isotig01733	ubiquitin-conjugating enzyme e2 d2	9	0	3
isotig01734	arp1 actin-related protein 1 homolog centractin alpha	6	5	0
isotig01735	solute carrier family 35 member b1	0	9	0
isotig01736	phosphatidylinositol-5-phosphate 4-kinase type-2 alpha	3	2	1
isotig01737	palmitoyl-protein thioesterase 1	6	4	5
isotig01738	clathrin protein	3	2	2
isotig01739	finished clone 79i3	1	0	3
isotig01740	thioredoxin domain containing 4 (endoplasmic reticulum)	4	7	3
isotig01741	brush border myosin ib	3	2	2
isotig01742	adp-ribosylation factor 4	5	2	3
isotig01743	arginine-glutamic acid dipeptide repeats	8	4	5
isotig01744	clusterin	4	13	1
isotig01747	torsin a	3	5	4
isotig01748	ras association domain-containing protein 2	5	5	5
isotig01749	microtubule-associated protein 1 light chain 3 beta	4	5	1
isotig01750	actin-related protein 2 3 complex subunit 5	11	26	10
isotig01751	immunoglobulin alpha heavy chain	2	10	9
isotig01752	nfx1-type zinc finger-containing protein 1	1	13	1
isotig01753	y box protein 1	22	32	31
isotig01754	hypothetical protein []	2	6	6
isotig01755	cellular nucleic acid-binding	8	15	20
isotig01756	ccar1 protein	5	1	4
isotig01757	heterogeneous nuclear ribonucleoprotein l	5	5	1
isotig01759	myristoylated alanine-rich protein kinase C substrate	15	6	2
isotig01761	d chain low resolution structures of bovine mitochondrial f1-atpase during controlleddehydration: hydration state	7	6	5
isotig01762	serine threonine-protein phosphatase 2a catalytic subunit beta isoform	5	1	1
isotig01763	dvl-binding protein daple	6	0	1
isotig01764	finished clone 1014h19	11	3	3
isotig01766	cathepsin s	9	38	9
isotig01767	actin related protein 2 3 subunit 41kda	3	7	13
isotig01768	p2y purinoceptor 8	18	3	1
isotig01770	fndc3 protein	1	2	8
isotig01771	histone-lysine n-methyltransferase setd2	3	1	0
isotig01772	finished clone 810c12	4	1	2
isotig01773	zinc and ring finger isoform cra_a	9	3	3
isotig01774	akirin 2	1	4	4
isotig01775	calcium-binding protein 39	6	0	0
isotig01776	wd repeat-containing protein 1	4	2	3
isotig01777	ccr4-not transcription complex subunit 8	5	1	0
isotig01778	finished clone 608p22	6	5	6
isotig01779	chromo-helicase dna-binding protein	2	1	6
isotig01780	heterogeneous nuclear ribonucleoprotein q	7	2	2
isotig01781	basic leucine zipper and w2 domains 1	6	9	3
isotig01782	ras homolog gene member h	3	3	0
isotig01784	hgf-regulated tyrosine kinase substrate	3	2	0
isotig01785	transducer of 1	5	1	2
isotig01786	friend leukemia integration 1 transcription factor	4	2	0
isotig01787	eukaryotic initiation factor 4a-iii	8	3	4
isotig01788	tetraspanin 3	3	3	0
isotig01789	peptidyl-prolyl cis-trans isomerase fkbp5	7	0	3
isotig01790	serine threonine-protein phosphatase pp1-beta catalytic subunit	4	0	8
isotig01791	cathepsin h	5	13	8
isotig01792	eukaryotic translation initiation factor 3 subunit e	12	4	9
isotig01793	structural maintenance of chromosomes protein 4	7	0	1
isotig01794	eukaryotic translation initiation factor 3 subunit b	3	5	1
isotig01795	charged multivesicular body protein 4b	6	3	4
isotig01796	cyclic amp-dependent transcription factor atf-4	9	9	18
isotig01797	erythrocyte membrane protein band	7	1	0
isotig01799	serine threonine-protein phosphatase 2a 56 kda regulatory subunit gamma isoform	4	0	1
isotig01800	ggu10548 lysosome-associated membrane glycoprotein lamp-2c (lamp-2) partial cds	3	0	4
isotig01801	f-box only protein 22	5	3	1
isotig01802	argininosuccinate synthase	2	16	12
isotig01803	eukaryotic translation initiation factor 2 subunit 2	1	3	1
isotig01804	lyric	9	2	4
isotig01805	methionine aminopeptidase 2	1	3	9
isotig01806	prex1 protein	5	0	6
isotig01807	cd247 molecule	3	5	5
isotig01808	wings apart protein homolog	6	2	6
isotig01809	receptor tyrosine kinase flk-1 vegfr-2	5	1	0
isotig01810	cell cycle regulator mat89bb homolog	3	1	4
isotig01811	---NA---	7	2	0
isotig01812	sec13 homolog	1	7	1
isotig01813	cdna sequence bc005537	4	2	5
isotig01814	bridging integrator 2	4	4	1
isotig01815	polymerase i and transcript release factor	8	2	0
isotig01816	pongo abelii e3 ubiquitin-protein ligase cbl partial	2	1	6
isotig01817	splicing factor subunit 4	5	8	0
isotig01818	lysosomal-associated protein transmembrane 4 alpha	11	34	32
isotig01819	minor histocompatibility antigen h13 isoform 2	2	8	4
isotig01820	eukaryotic translation initiation factor 2 subunit 1	5	2	6
isotig01821	rna-binding protein 23 isoform 2	4	1	1
isotig01822	malate cytoplasmic	4	2	5
isotig01823	kiaa0174 protein	9	1	1
isotig01824	actin-related protein 6	5	2	3
isotig01825	adp-ribosylation factor protein 6-interacting protein 1	1	5	1
isotig01826	cytochrome b-c1 complex subunit mitochondrial	4	7	5
isotig01827	hypothetical protein []	3	8	5
isotig01828	exosome component 9	2	2	3
isotig01829	tyrosine non-receptor type 2	5	3	3
isotig01830	solute carrier family 25 (mitochondrial carrier adenine nucleotide translocator) member 6	18	23	21
isotig01832	tlr2a	4	3	0
isotig01833	myotrophin	3	4	10
isotig01834	safb transcription modulator	3	3	1
isotig01835	---NA---	2	6	0
isotig01836	rcc2	2	2	1
isotig01837	pyruvate muscle	7	1	0
isotig01838	microfibrillar-associated protein 1	8	7	0
isotig01839	common cytokine receptor gamma chain a	5	6	4
isotig01840	adp-ribosylation factor gtpase-activating protein 3	2	1	1
isotig01841	actin related protein 2 3 complex subunit 2	11	23	6
isotig01842	epithelial stromal interaction 1	5	7	2
isotig01843	pre-mrna 3 -end-processing factor fip1 isoform 3	4	1	2
isotig01844	ubiquitin specific peptidase like 1	5	3	5
isotig01845	bac clone ch261-13j22 from chromosome complete sequence	1	3	14
isotig01846	protein s	6	2	3
isotig01847	solute carrier family member e3	2	3	3
isotig01848	ribosomal protein l4	54	50	37
isotig01849	transcription termination factor 1	5	2	0
isotig01850	fk506 binding protein 1a 12 kda variant 1	9	4	1
isotig01851	taf1 rna polymerase tata box binding protein -associated 250kda	0	4	0
isotig01852	muscleblind 3 transcript variant	3	0	5
isotig01853	rho guanine nucleotide exchange factor 12 transcript variant	4	2	12
isotig01855	ssxt isoform 1	3	3	0
isotig01856	arf gtpase-activating protein git2	3	2	0
isotig01857	ribosomal protein l3	14	22	36
isotig01858	bos taurus mcg117548 miscrna	4	0	0
isotig01859	guanine nucleotide binding protein (g protein) beta polypeptide 4	7	3	0
isotig01860	limb bud and heartdevelopment homolog	4	10	9
isotig01861	connexin 43	9	1	0
isotig01863	xylosyltransferase i	1	9	0
isotig01864	eukaryotic translation initiation factor 3 subunit j	7	5	1
isotig01865	smooth muscle caldesmon	6	1	12
isotig01866	rna exonuclease 1 homolog ( cerevisiae)	0	10	6
isotig01867	myosin ib	5	2	3
isotig01868	choline transporter-like protein 2	12	4	35
isotig01869	h g transactivated protein 2	4	7	1
isotig01870	matrix metalloproteinase 2	5	1	0
isotig01871	cohesin subunit sa-2 isoform 1	4	1	1
isotig01872	unnamed protein product [Macaca fascicularis]	1	0	13
isotig01873	dedicator of cytokinesis protein 10	4	3	1
isotig01874	finished clone 1032m22	10	0	0
isotig01875	capping protein (actin filament) muscle z- beta	5	8	15
isotig01876	---NA---	3	1	0
isotig01877	hexosaminidase b (beta polypeptide)	4	2	3
isotig01878	member of ras oncogene family	4	1	2
isotig01879	uncharacterized protein c20orf194	2	0	0
isotig01880	finished clone 917b12	0	4	0
isotig01881	transmembrane protein 211	5	0	1
isotig01882	finished clone 755g14	7	6	0
isotig01883	retinoic acid induced 14	5	2	2
isotig01884	cyclin d1	5	3	0
isotig01885	ras-related protein rap-1a precursor	12	23	12
isotig01886	cathepsin l	4	4	7
isotig01887	finished clone 656g20	0	1	6
isotig01888	nuclear rna export factor 1	1	3	2
isotig01889	with ankyrin repeat and ph domain 1	3	1	1
isotig01891	eukaryotic translation elongation factor 1 gamma	12	19	3
isotig01892	chromodomain-helicase-dna-binding protein 6	4	1	1
isotig01893	lem domain-containing protein 2	7	0	0
isotig01894	finished clone 47c22	9	0	1
isotig01895	non-histone chromosomal protein hmg-17	19	10	17
isotig01896	a chain protein tyrosine phosphatase 1b with sulfamic acid inhibitors	1	5	0
isotig01897	regulator of nonsense transcripts 1	4	1	1
isotig01898	cell division cycle 5	4	4	7
isotig01899	atp-dependent rna helicase ddx19b	0	3	1
isotig01900	mitogen-activated protein kinase kinase kinase kinase 4	3	0	2
isotig01901	serine threonine-protein phosphatase pp1-gamma catalytic subunit	4	6	2
isotig01902	cyclin s	6	0	7
isotig01904	lymphotactin	6	0	9
isotig01905	transmembrane protein 127	3	5	0
isotig01906	plasmalemma vesicle associated protein	3	6	0
isotig01907	immunoglobulin binding protein 1	2	2	0
isotig01908	wilms tumor isoform 1	9	0	9
isotig01909	prohibitin 2	4	1	3
isotig01910	uba and wwe domain containing 1	2	1	2
isotig01911	smek1 protein	7	5	1
isotig01913	metalloproteinase inhibitor 2 precursor	5	4	3
isotig01914	red	5	5	2
isotig01915	zinc finger ccch domain-containing protein 15	9	1	1
isotig01916	prion protein (p27-30) (creutzfeldt-jakob gerstmann-strausler-scheinker fatal familial insomnia)	3	8	2
isotig01918	vacuolar h+ atp synthase 16 kda proteolipid subunit variant 1	2	14	9
isotig01919	finished clone 65g1	3	1	3
isotig01920	dnaj homolog subfamily b member 6	7	2	1
isotig01921	anti-apoptotic protein nr13	1	5	11
isotig01922	max dimerization protein 4	5	0	3
isotig01923	phosphoinositide-3-delta polypeptide	3	0	0
isotig01924	ubiquitin-conjugating enzyme e2 variant 1	14	4	5
isotig01926	type alpha isoform cra_b	9	1	1
isotig01928	finished clone 464g7	2	7	1
isotig01929	serpin peptidase clade e ( plasminogen activator inhibitor type 1) member isoform cra_b	2	0	6
isotig01930	eukaryotic translation elongation factor 1 beta 2	18	36	46
isotig01931	chromosome 20 open reading frame 116	4	2	6
isotig01933	rna polymerase ii elongation factor ell	2	3	1
isotig01934	---NA---	3	5	1
isotig01936	muscleblind transcript variant	5	2	6
isotig01937	tumor necrosis alpha-induced protein 2	2	5	1
isotig01938	eh-domain containing 3	4	3	15
isotig01939	fbxo38 protein	2	3	0
isotig01940	monodelphis domestica inositol polyphosphate-4- type 107kda	5	0	0
isotig01941	coiled-coil domain containing 55	6	2	16
isotig01942	hypothetical protein LOC100427272 [Macaca mulatta]	9	5	0
isotig01943	misc_rna miscrna	6	0	1
isotig01944	drebrin isoform 2	4	6	0
isotig01945	gc-rich promoter binding protein 1 1	1	6	3
isotig01946	son of sevenless homolog 1	11	2	10
isotig01947	coup transcription factor 2	8	4	4
isotig01948	squamous cell carcinoma antigen recognized by t-cells 3	9	2	1
isotig01949	finished clone 481p3	1	2	1
isotig01950	ww domain containing adaptor with coiled-coil	13	4	1
isotig01951	mgc80729 protein	8	1	0
isotig01952	interferon regulatory factor 5	11	2	1
isotig01954	nucleolar protein 120kda	4	1	1
isotig01955	friend of prmt1	3	4	0
isotig01956	metrnl protein	5	4	0
isotig01957	calreticulin	28	54	8
isotig01959	pan troglodytes additional sex combs like 2	3	0	1
isotig01960	eukaryotic translation initiation factor 3 subunit m	17	6	15
isotig01961	lim domain only 2	7	3	4
isotig01962	electron transfer alpha polypeptide	5	3	0
isotig01963	tnfaip3-interacting protein 1	10	9	1
isotig01964	15 kda selenoprotein	8	4	8
isotig01965	rna polymerase-associated protein rtf1 homolog	3	2	0
isotig01966	b-cell receptor-associated protein 29	6	4	3
isotig01968	cop9 signalosome complex subunit 7a	6	2	6
isotig01969	fbn1 protein	1	0	4
isotig01970	sialomucin core protein 24	9	2	5
isotig01971	phosphate carrier mitochondrial isoform 2	6	6	4
isotig01972	polypeptide n-acetylgalactosaminyltransferase 1	3	4	4
isotig01973	phd finger protein 15	3	0	0
isotig01974	cdkn2a-interacting protein	5	1	5
isotig01976	ras gtpase-activating protein iqgap2	6	2	0
isotig01977	rab gtpase binding effector protein 1	5	0	0
isotig01978	ubiquitin-conjugating enzyme e2 q1	2	7	3
isotig01979	chemokine (c-c motif) ligand 19	4	17	1
isotig01980	single stranded dna binding protein 3	4	6	0
isotig01981	low-density lipoprotein receptor-related protein 1 precursor	3	1	0
isotig01982	cornichon homolog	3	5	2
isotig01983	pre-mrna-processing factor 19	0	1	0
isotig01984	heat shock 70kd protein binding protein	2	6	2
isotig01985	inhibitor of growth member 2	2	6	4
isotig01986	fmnl1 protein	5	7	0
isotig01987	rho gdp-dissociation inhibitor 2	15	18	7
isotig01988	finished clone 333d24	1	6	4
isotig01989	evi2a	5	7	1
isotig01990	member ras oncogene family	2	2	0
isotig01991	wiskott-aldrich syndrome protein family member 2	4	3	0
isotig01992	cytoplasmic protein nck2	2	2	1
isotig01993	finished clone 325h4	0	1	5
isotig01994	transforming growth factor beta receptor type 3	4	5	2
isotig01995	26s protease regulatory subunit 7	1	4	5
isotig01996	inositol hexakisphosphate kinase 2	5	2	2
isotig01997	translocation protein sec62	11	2	0
isotig01998	mucolipin 1	3	1	0
isotig02000	mkiaa0850 protein	4	2	4
isotig02001	family with sequence similarity member a	5	0	8
isotig02002	finished clone 519n7	5	3	5
isotig02003	basic transcription factor 3 4	2	0	4
isotig02004	zinc finger ccch-type antiviral protein 1	1	2	0
isotig02005	m phase phosphoprotein 10	4	1	0
isotig02006	cyclin l1	3	2	5
isotig02007	peroxiredoxin 6	5	10	5
isotig02008	inhibitor of apoptosis	1	4	0
isotig02009	translocation protein sec63 homolog	5	0	11
isotig02011	suppressor of g2 allele of skp1 homolog	3	1	7
isotig02012	high-mobility group box 3	5	7	1
isotig02013	luc7 3 ( cerevisiae)	10	0	6
isotig02014	retinoid X receptor alpha	2	0	27
isotig02015	finished clone 185l21	3	3	4
isotig02016	hypothetical protein []	4	2	0
isotig02017	protein phosphatase 1 regulatory subunit 7	1	4	3
isotig02018	transcription elongation regulator 1	3	6	6
isotig02019	glyceraldehyde-3-phosphatedehydrogenase	10	10	10
isotig02020	finished clone 251j21	3	4	1
isotig02021	pre-mrna-splicing factor slu7	2	0	2
isotig02022	palmitoyltransferase zdhhc6	2	2	0
isotig02023	pa28 alpha subunit	25	13	2
isotig02024	peptidylprolyl isomerase 4	2	0	5
isotig02025	morc family cw-type zinc finger protein 3	10	0	1
isotig02026	cd44 antigen	3	3	3
isotig02028	mycbp2 protein	1	3	1
isotig02029	fam53a	4	0	0
isotig02030	sorting nexin 12	4	4	0
isotig02033	mitogen-activated protein kinase 14	6	0	0
isotig02034	transmembrane 9 superfamily member 2	8	3	11
isotig02035	ring finger protein 130	7	3	1
isotig02036	kiaa0548 protein	3	9	10
isotig02037	upf0549 protein c20orf43 homolog	4	4	1
isotig02040	josephin domain containing 3	2	3	4
isotig02041	exportin 5	5	2	0
isotig02043	glutamate receptor interacting protein 2	1	5	0
isotig02044	non-pou domain-containing octamer-binding protein	7	2	1
isotig02045	ankyrin repeat domain 17 isoform 2	2	2	0
isotig02046	l-lactatedehydrogenase b	7	21	19
isotig02047	splicing arginine serine-rich 18	18	7	6
isotig02048	thioredoxin interacting protein	7	7	0
isotig02049	ubiquitin-conjugating enzyme e2i variant	2	1	2
isotig02051	nucleophosmin 1 variant 1	52	43	38
isotig02052	ras-related protein rab-20	9	6	2
isotig02053	finished clone 102i16	1	6	1
isotig02054	mll2 protein	2	1	1
isotig02056	nuclear receptor corepressor 1	4	3	5
isotig02057	sentrin-specific protease 6- partial	1	1	4
isotig02058	synaptosomal-associated 29kda	4	1	3
isotig02060	triosephosphate isomerase	8	11	1
isotig02061	twf2_chick ame: full=twinfilin-2	0	6	0
isotig02062	mus musculus wnk lysinedeficient protein kinase 1 transcript variant	3	5	3
isotig02063	finished clone 170k4	6	0	7
isotig02064	vacuolar protein sorting-associated protein 4b	3	1	2
isotig02066	bcl2-antagonist killer 1	2	2	2
isotig02067	human homologue	5	1	0
isotig02068	n-acylethanolamine-hydrolyzing acid amidase	3	1	2
isotig02069	---NA---	7	0	0
isotig02070	lag1 longevity assurance homolog 5	2	3	0
isotig02071	staphylococcal nuclease domain-containing protein 1	2	3	0
isotig02072	mus musculus sh3 and px domains 2a transcript variant	5	0	0
isotig02073	annexin a5	5	6	4
isotig02075	h+ lysosomal v1 subunit c1	4	0	1
isotig02077	tyrosine-protein kinase btk	4	2	0
isotig02078	bac clone CH261-89H14 from chromosome unknown, complete sequence	2	0	2
isotig02079	ras-related protein rab-5c	2	6	1
isotig02080	cdc42 small effector 2	3	2	3
isotig02083	60s ribosomal protein l6	63	85	31
isotig02084	finished clone 1022i6	0	2	5
isotig02085	histonedeacetylase 9	0	1	0
isotig02086	alpha-2-macroglobulin receptor-associated	4	0	3
isotig02089	protein phosphatase regulatory subunit 12a	6	3	0
isotig02090	eukaryotic translation initiation factor 3 subunit 3 gamma	21	23	13
isotig02091	smt3 suppressor of mif two 3 homolog 2 ( cerevisiae)	4	3	4
isotig02092	finished clone 145m13	2	3	1
isotig02093	metastasis suppressor 1 isoform 2	3	0	5
isotig02094	proteasome ( macropain) 26s 1	5	4	9
isotig02095	gdnf family receptor alpha-4	7	1	0
isotig02096	coiled-coil domain-containing protein 75	2	2	5
isotig02098	cyclin t1	2	3	0
isotig02101	ficedula hypoleuca clone fhy326 microsatellite sequence	2	3	0
isotig02102	nuclear distribution gene c homolog	3	1	0
isotig02103	iq motif containing gtpase activating protein 1	20	1	2
isotig02104	niemann-pick type c2	10	26	14
isotig02105	coiled-coil domain-containing protein 6	5	1	0
isotig02106	malatedehydrogenase nad	3	6	7
isotig02107	oncoprotein induced transcript 3	1	5	7
isotig02108	ubiquitin modifier-activating enzyme 1	4	1	2
isotig02109	spna2 protein	5	5	2
isotig02110	finished clone 164k8	3	2	4
isotig02111	transcriptional-regulating factor 1	4	2	1
isotig02112	na+ k+ beta 3 polypeptide	3	0	0
isotig02113	swi snf-related matrix-associated actin-dependent regulator chromatin subfamily e member 1	1	2	2
isotig02114	chromodomain-helicase-dna-binding protein 8 isoform 2	7	2	1
isotig02115	glutaredoxin 3	5	2	4
isotig02116	---NA---	1	2	3
isotig02117	proteasome ( macropain) beta 2	9	5	7
isotig02118	finished clone 103b12	1	1	5
isotig02119	histone-lysine n-methyltransferase nsd3 isoform 1	5	2	0
isotig02120	finished clone 863e11	5	3	0
isotig02121	high-mobility group nucleosome binding domain isoform cra_a	1	3	6
isotig02122	t-complex protein 1 subunit eta	2	6	0
isotig02126	bactericidal permeability-increasing	0	3	1
isotig02127	death-associated protein kinase 3	4	3	0
isotig02128	lsm14 homolog a	3	1	2
isotig02129	prpf6 protein	3	1	0
isotig02130	mus musculus family with sequence similarity member (cdna clone mgc:169575 image:8860970) complete cds	5	0	0
isotig02131	zinc finger and btb domain containing 33 transcript variant	2	3	1
isotig02132	ubiquitin-conjugating enzyme e2 g1	3	1	0
isotig02133	abi gene family member 3	14	8	6
isotig02134	member of ras oncogene family	1	3	0
isotig02135	complement component 1, q subcomponent, A chain	3	22	0
isotig02136	mgc68650 protein	4	3	3
isotig02137	b-cell cll lymphoma 11b isoform 1	5	3	0
isotig02138	mannose-6-phosphate receptor (cationdependent) isoform cra_a	2	3	0
isotig02140	phd finger protein 2	3	1	0
isotig02141	chromogranin b precursor	1	1	0
isotig02142	finished clone 237p24	4	5	0
isotig02143	rna binding motif protein 4b	6	2	0
isotig02144	serpin peptidase clade b member like 1	3	3	0
isotig02145	xpo6 protein	4	1	0
isotig02146	rabgap1 protein	5	0	1
isotig02147	bac clone ch261-104d15 from chromosome complete sequence	5	0	8
isotig02148	retinoblastoma binding protein 6	11	3	42
isotig02149	hypothetical protein []	3	3	1
isotig02151	disheveled-associated activator of morphogenesis 2	6	0	3
isotig02152	regulator of g-protein signaling 1	0	3	12
isotig02153	eukaryotic translation initiation factor 3 subunit 2 beta	2	4	9
isotig02154	integral membrane protein 2b	1	2	6
isotig02155	small glutamine-rich tetratricopeptide repeat-containing protein alpha	4	4	2
isotig02156	cation-independent mannose-6-phosphate receptor	5	1	1
isotig02157	transmembrane emp24 trafficking protein 10	7	6	0
isotig02158	perq amino acid-rich with gyf domain-containing protein 2 isoform 2	4	3	1
isotig02161	mus musculus hypothetical transcript variant 1 partial miscrna	2	0	3
isotig02163	genomic chromosome 11 clone:rp11- complete sequence	0	1	4
isotig02164	serine threonine-protein phosphatase 2a catalytic subunit alpha isoform	3	8	1
isotig02165	bos taurus la ribonucleoprotein domain member 1	0	2	7
isotig02166	geranylgeranyl transferase ii	2	0	1
isotig02167	at-rich interactive domain-containing protein 1b	2	0	0
isotig02168	finished clone 72j20	5	0	0
isotig02169	endoplasmic reticulum aminopeptidase 1	1	2	1
isotig02170	isoform cra_c	3	3	0
isotig02171	af128224coturnix coturnix japonica keratan sulfate proteoglycan mimecan complete cds	3	0	7
isotig02172	zeta-chain associated protein kinase 70kda	2	0	0
isotig02174	finished clone 254m18	4	0	3
isotig02175	nucleosome assembly protein 1 4	12	2	2
isotig02176	finished clone 157k19	1	2	1
isotig02177	finished clone 943j1	1	2	2
isotig02178	ccr4-not transcription subunit 1	1	2	4
isotig02179	btg2	2	11	0
isotig02180	serine threonine-protein phosphatase 2a 65 kda regulatory subunit a alpha isoform	3	0	0
isotig02181	finished clone 522i23	6	3	3
isotig02182	interleukin enhancer-binding factor 3	4	0	1
isotig02184	cystatin f	1	4	5
isotig02185	poly rna polymerase gld2	4	0	0
isotig02186	rna-binding motif x-linked 2	4	5	1
isotig02187	upstream stimulatory factor 1	1	2	1
isotig02188	finished clone 814a15	1	0	4
isotig02189	finished clone 1016j8	1	4	1
isotig02190	arap1 protein	6	2	0
isotig02191	sus scrofa clone: expressed in thymus	0	4	4
isotig02192	hypothetical loc429123	1	5	5
isotig02193	sh3-domain kinase binding protein 1	4	4	5
isotig02194	histonedeacetylase 2	0	1	4
isotig02195	finished clone 462f2	4	2	0
isotig02196	mitogen-activated protein kinase-activated protein kinase 2	6	9	0
isotig02197	ww domain-binding protein 4	8	3	0
isotig02198	replication factor c subunit 2	2	3	1
isotig02199	phd finger protein 12 (phd factor 1)	1	2	0
isotig02200	pellino homolog 1	1	1	0
isotig02201	ankyrin repeat domain 44	7	3	6
isotig02202	pleckstrin	0	9	0
isotig02203	mgc86361 protein	0	6	2
isotig02204	myeloid leukemia factor 2	6	3	6
isotig02205	cas-br-m ecotropic retroviral transforming sequence b	2	1	0
isotig02206	finished clone 68e8	3	2	2
isotig02207	voltage-dependent anion channel 3	0	4	1
isotig02208	k acetyltransferase 6a transcript variant	1	0	0
isotig02209	hypothetical loc428877	18	8	5
isotig02210	ras-related protein rab-21	4	4	7
isotig02211	phospholipase b 1	3	2	3
isotig02212	kiaa0152	3	4	0
isotig02213	ras-related protein rab-11a	3	1	0
isotig02214	btb poz domain-containing protein kctd2	4	0	0
isotig02215	finished clone 61l21	18	9	31
isotig02216	finished clone 115f14	0	2	6
isotig02217	finished clone 654l15	2	0	5
isotig02218	retinoic acid receptor responder (tazarotene induced) 1	5	2	2
isotig02220	comm domain containing 9	2	2	1
isotig02221	adp-ribosylation factor 6 interacting protein 5	3	0	3
isotig02222	kiaa0319	1	3	1
isotig02223	phospholipid scramblase 1	1	2	4
isotig02224	camp-dependent protein kinase inhibitor gamma	4	7	0
isotig02228	beta 2a	2	7	0
isotig02229	sus scrofa transcription factor	5	1	3
isotig02230	voltage-dependent anion channel 2	4	4	5
isotig02231	slc43a2 protein	3	2	0
isotig02232	ribosome biogenesis protein bms1 homolog	1	2	4
isotig02234	high-mobility group nucleosome binding domain 1	5	5	9
isotig02235	ubiquitin carboxyl-terminal hydrolase 15 isoform 1	8	1	0
isotig02238	finished clone 725g6	2	0	5
isotig02240	tumor necrosis factor alpha-induced protein 8 protein 1	1	6	0
isotig02242	a-kinase anchor protein 8	3	1	6
isotig02243	activity-dependent neuroprotector homeobox	7	2	1
isotig02244	daz associated protein 1	5	2	3
isotig02246	dystroglycan- partial	3	3	0
isotig02247	s-formylglutathione hydrolase	6	1	1
isotig02248	prpf39 protein	2	2	1
isotig02249	kiaa1983 protein	6	0	0
isotig02250	n-acyl-phosphatidylethanolamine-hydrolyzing phospholipase d	3	1	1
isotig02251	nop58 protein	3	0	5
isotig02252	cytoplasmic linker associated protein 2	2	0	1
isotig02253	nucleolysin tiar isoform 2	3	1	1
isotig02254	chemokine (c-c motif) receptor 7	1	1	3
isotig02255	multidrug resistance-associated protein 1	5	1	0
isotig02256	fibrinogen 2	11	3	2
isotig02257	splicing arginine serine-rich 17a	4	2	5
isotig02258	adiponectin receptor 2	4	0	0
isotig02261	thymopoietin	2	0	4
isotig02263	poly	2	0	2
isotig02264	mitochondrial ribosomal protein l51 variant 1	3	0	3
isotig02265	rna exonuclease 4	2	0	3
isotig02267	uncharacterized protein c8orf4	0	6	4
isotig02268	rnps1 protein	2	3	1
isotig02269	mitochondrial import receptor subunit tom22 homolog	3	5	7
isotig02270	eukaryotic translation initiation factor 1	5	5	10
isotig02271	resistance to inhibitors of cholinesterase 8 homolog b ( elegans)	2	1	0
isotig02272	finished clone 886d6	3	3	7
isotig02273	e3 ubiquitin-protein ligase herc5	0	2	0
isotig02274	ring finger protein isoform cra_b	4	2	0
isotig02275	casein kinase gamma 2	1	2	0
isotig02276	ribosomal protein s3	41	43	22
isotig02278	phosphoglucomutase 2	1	0	1
isotig02279	dna (cytosine-5)-methyltransferase 3a	2	0	8
isotig02280	guanine nucleotide binding protein (g protein) beta polypeptide 2 1	12	24	10
isotig02282	finished clone 730o15	2	1	4
isotig02283	dnaj homolog subfamily b member 11	5	8	1
isotig02284	calcium homeostasis endoplasmic reticulum protein	2	1	0
isotig02286	calmodulin 4 transcript variant	1	0	3
isotig02287	lecithin-cholesterol acyltransferase	7	1	0
isotig02288	sap domain containing ribonucleoprotein	5	3	1
isotig02289	kinesin-1 heavy chain	3	3	2
isotig02290	hypothetical protein []	12	2	2
isotig02291	nrd1 protein	2	2	4
isotig02292	dna-dependent protein kinase catalytic subunit	1	2	4
isotig02293	tenascin isoform 1	2	1	2
isotig02294	tripeptidyl peptidase i	1	2	0
isotig02295	translational activator gcn1	1	1	0
isotig02296	alcoholdehydrogenase	0	3	0
isotig02297	serpin h1	4	2	0
isotig02298	---NA---	5	0	0
isotig02299	regulation of nuclear pre-mrna domain-containing protein 1b	5	1	2
isotig02300	sorcin transcript variant 1	0	6	3
isotig02302	transcription factor 21	7	1	1
isotig02303	gamma-glutamyl hydrolase	8	1	1
isotig02304	something about silencing protein 10	1	2	10
isotig02305	nhp2 protein 1	7	7	5
isotig02306	apoptosis inhibitor 5	3	3	0
isotig02307	sorting nexin-2	4	1	2
isotig02308	ikaros family zinc finger 3	5	0	0
isotig02309	fyn proto- isoform cra_a	5	0	1
isotig02310	coatomer subunit epsilon	1	2	2
isotig02311	vacuolar protein sorting-associated protein 72 homolog	2	3	0
isotig02312	28s ribosomal protein mitochondrial	2	0	3
isotig02313	ssu72 rna polymerase ii ctd phosphatase homolog ( cerevisiae)	1	2	2
isotig02314	guanine nucleotide binding protein (g protein) gamma 10	6	2	2
isotig02316	rna (guanine-9-) methyltransferase domain containing 3	2	2	1
isotig02317	g protein-coupled receptor kinase 4	11	0	2
isotig02318	finished clone 749h18	0	1	6
isotig02319	oligosaccharyltransferase complex subunit ostc	4	9	4
isotig02320	ecotropic viral integration site 2b	1	2	0
isotig02321	nucleoporin 50kda	2	1	1
isotig02322	vacuolar protein sorting-associated protein 29	7	4	0
isotig02324	zinc finger e-box binding homeobox 2	11	6	2
isotig02325	vesicular integral-membrane protein vip36	2	6	0
isotig02326	finished clone 521k18	2	5	3
isotig02327	dna topoisomerase 2-beta	6	3	0
isotig02328	focal adhesion kinase 1	3	1	2
isotig02329	nuclear factor erythroid 2-related factor 1	4	4	0
isotig02330	lim domain-binding protein 2 isoform 2	1	2	0
isotig02331	gtpase-activating protein and vps9 domain-containing protein 1	3	0	0
isotig02332	transmembrane protein 66	2	2	2
isotig02333	mitotic checkpoint protein bub3	0	3	3
isotig02334	flotillin 2	4	6	1
isotig02335	related ras viral (r-ras) oncogene homolog 2	9	1	3
isotig02336	methyltransferase protein 16	3	1	2
isotig02337	hypothetical protein []	2	2	2
isotig02338	myosin regulatory light chain interacting protein	2	3	4
isotig02339	mical isoform 2	2	2	3
isotig02340	casein kinase i isoform alpha	4	4	1
isotig02341	c-mer proto-oncogene tyrosine kinase	5	5	1
isotig02343	catenindelta-1	5	0	0
isotig02344	thioredoxin domain containing 12 (endoplasmic reticulum)	6	2	6
isotig02345	member ras oncogene isoform cra_a	2	1	5
isotig02346	afg3 protein 2	4	1	0
isotig02347	hypothetical protein []	4	1	1
isotig02348	synaptosomal-associated protein 23	5	2	1
isotig02349	protein kinase, cAMP-dependent, regulatory, type I, alpha (tissue specific extinguisher 1)	0	4	13
isotig02350	urokinase-type plasminogen activator	2	4	3
isotig02351	---NA---	2	0	6
isotig02352	vesicle-associated membrane protein-associated protein a	6	7	1
isotig02353	---NA---	4	2	0
isotig02354	transcription factor sp3	6	0	0
isotig02355	serine threonine-protein kinase mst4	9	1	2
isotig02356	ubiquitin-fold modifier 1	3	7	1
isotig02357	traf3 interacting protein 2	0	3	2
isotig02358	vesicle-trafficking protein sec22b	1	0	0
isotig02360	transcription elongation factor a 1	3	1	4
isotig02361	nuclear cap binding protein subunit 20kda	1	0	4
isotig02363	x1311 protein	1	0	3
isotig02364	parp8 protein	1	0	3
isotig02365	shisa-2 homolog	4	0	0
isotig02366	atr-interacting protein	4	1	0
isotig02367	dnaj homolog subfamily c member 7	9	3	0
isotig02369	golgi golgin subfamily 7	2	6	0
isotig02371	---NA---	2	0	2
isotig02373	methionine synthase reductase	2	0	0
isotig02374	bifunctional aminoacyl-trna synthetase	0	3	0
isotig02375	programmed celldeath protein 5	0	7	2
isotig02376	src kinase associated phosphoprotein 2	2	3	1
isotig02377	coturnix japonica for neural cell adhesion molecule-associated complete cds	1	4	4
isotig02378	phosphatidylinositol 4-kinase catalytic alpha polypeptide	3	4	3
isotig02379	finished clone 791c13	0	2	8
isotig02381	becn1_chick ame: full=beclin-1	2	4	4
isotig02382	general transcription factor iih subunit 1	3	1	0
isotig02383	finished clone 914e18	2	0	6
isotig02384	---NA---	4	2	0
isotig02385	rab gtpase-activating protein 1	6	4	2
isotig02386	nk-tumor recognition protein	4	0	0
isotig02387	60s acidic ribosomal protein p0	41	38	0
isotig02389	chemokine receptor	6	1	2
isotig02390	lysyl-trna synthetase	2	1	13
isotig02391	transport protein sec23a	1	3	2
isotig02392	atp synthase subunit mitochondrial	3	5	15
isotig02393	tapasin precursor	4	6	1
isotig02394	growth factor receptor-bound protein 2	7	11	0
isotig02396	isoform cra_b	0	7	4
isotig02397	palladin cgi-151 protein	4	3	1
isotig02398	tyrosine-protein kinase baz1b	4	3	3
isotig02399	interleukin 2 alpha	2	2	0
isotig02400	alpha-actinin-4 isoform 1	1	5	0
isotig02401	proteasome 26s non-atpase subunit 7	2	2	4
isotig02402	highdensity lipoprotein binding protein transcript variant	1	2	16
isotig02403	alpha- -mannosylglycoprotein 6-beta-n-acetylglucosaminyltransferase a	2	2	0
isotig02404	muscle-specific beta 1 integrin binding protein 2	25	27	19
isotig02405	cytoplasmic fmr1-interacting protein 2	7	1	0
isotig02406	tumor susceptibility gene 101	6	3	0
isotig02408	hypothetical protein LOC771589 (LOC771589),	1	4	3
isotig02409	fructose- -bisphosphatase 1	2	3	3
isotig02410	krr1 small subunit processome component homolog	2	3	3
isotig02411	laminin subunit alpha-4	1	1	5
isotig02412	midasin homolog	5	2	7
isotig02414	a-kinase anchor protein 13	4	4	0
isotig02415	topoisomerase ii beta	4	0	1
isotig02416	sft2 domain containing 1	4	3	3
isotig02417	n-arachidonyl glycine receptor	13	0	1
isotig02419	riken cdna 1810036i24	0	0	5
isotig02420	ras protein activator like 2 transcript variant	3	2	0
isotig02421	actin related protein 2 3 subunit 21kda	6	15	9
isotig02422	calcium-binding and coiled-coil domain-containing protein 2	1	3	2
isotig02423	transcription elongation factor spt5 isoform 2	5	0	0
isotig02424	ran gtpase-activating protein 1	0	3	3
isotig02425	acireductone dioxygenase 1	0	3	0
isotig02426	hbs1 protein	2	1	1
isotig02427	finished clone 134p8	2	4	8
isotig02429	f-box only protein 48	0	3	1
isotig02430	jak1 protein	2	4	0
isotig02431	tubulin-folding cofactor b	1	3	1
isotig02432	collagen, type III, alpha 1	3	0	11
isotig02433	finished clone 826d6	4	3	3
isotig02434	cd80 molecule	1	1	2
isotig02435	transmembrane protein 140	0	4	4
isotig02437	coiled-coil domain-containing protein 93	2	3	1
isotig02438	nucleolar transcription factor 1 isoform 2	6	1	0
isotig02439	enolase 3 ( muscle) isoform cra_c	2	2	2
isotig02440	ras p21 protein activator 1	0	3	5
isotig02441	hypothetical loc416302	4	1	0
isotig02442	iq motif containing gtpase activating protein 2	3	5	0
isotig02443	phenylalanyl-trna synthetase alpha chain	1	4	0
isotig02444	zinc finger protein 687	4	0	0
isotig02445	isoform cra_a	3	1	3
isotig02446	transporter associated with antigen processing 1	4	3	2
isotig02447	heparanase precursor	2	2	4
isotig02448	xenopus laevis mgc80941 protein	4	2	3
isotig02449	beta 6	3	5	0
isotig02450	period circadian protein homolog 2	3	0	0
isotig02451	proteasome ( macropain) 26s non- 4	4	1	3
isotig02452	ribosomal protein l5	21	43	50
isotig02453	kda protein	3	1	2
isotig02454	transaldolase 1	6	7	14
isotig02455	pelota homolog	1	2	6
isotig02456	sorting nexin 3	5	4	2
isotig02457	serine threonine-protein kinase tousled 2	1	1	0
isotig02459	ring finger protein 31	0	4	0
isotig02460	family with sequence similarity member b	1	0	2
isotig02461	1-acylglycerol-3-phosphate o-acyltransferase 3	1	3	0
isotig02462	equus caballus prothymosin alpha	20	22	15
isotig02464	solute carrier family member 36	4	0	2
isotig02465	adp atp translocase 2	1	3	8
isotig02466	pa2g4 protein	10	4	3
isotig02467	cyclin k	3	1	9
isotig02468	repressor of rna polymerase iii transcription maf1 homolog	8	4	8
isotig02469	lysine-specificdemethylase 5c	2	0	0
isotig02470	family with sequence similarity member a	1	0	3
isotig02472	2610204m08rik protein	5	1	1
isotig02474	cd97 antigen	1	9	2
isotig02476	mitochondrial ribosomal protein l37	2	1	4
isotig02477	retinoblastoma binding protein 4	2	2	5
isotig02478	utrophin (dystrophin related protein)	3	2	0
isotig02479	n-arginine dibasic nrd convertase 1	3	3	0
isotig02480	trinucleotide repeat containing 6c	2	1	2
isotig02481	wd repeat-containing protein 36	1	5	2
isotig02482	transmembrane protein 50b	8	0	2
isotig02483	bac clone ch261-64k10 from chromosome complete sequence	1	0	3
isotig02484	family with sequence similarity member a	3	3	1
isotig02485	lysophosphatidic acid receptor 6	1	2	0
isotig02486	lysosomal acid phosphatase	2	4	0
isotig02487	alpha- partial	2	0	0
isotig02488	tumor protein p63-regulated gene 1	0	2	3
isotig02489	mitochondrial atp synthase gamma chain	2	2	3
isotig02490	u2 snrnp-associated surp motif-containing protein	4	1	0
isotig02492	v-ha-ras harvey rat sarcoma viral oncogene	2	4	1
isotig02494	sister chromatid cohesion protein pds5 homolog b	0	1	1
isotig02495	golgin subfamily a member 4	1	0	1
isotig02496	zinc finger fyve domain containing 21	1	6	2
isotig02497	ribonuclease h1	5	0	0
isotig02498	ribosomal protein sa	25	33	11
isotig02499	aldehydedehydrogenase 3 member a2	1	4	12
isotig02502	finished clone 248d7	2	0	4
isotig02504	archain 1	4	6	12
isotig02505	lymphocyte antigen 6e	7	13	2
isotig02506	glucosamine (n-acetyl)-6-sulfatase (sanfilippo disease iiid)	5	0	1
isotig02507	ornithinedecarboxylase antizyme 2	5	1	2
isotig02509	thymocyte nuclear protein 1 isoform 1	3	3	5
isotig02510	terminal uridylyltransferase 4	1	3	4
isotig02511	ankyrin repeat-containing cofactor-1	4	1	1
isotig02512	baculoviral iap repeat-containing protein 4	2	0	3
isotig02513	vcp protein	11	2	13
isotig02514	proteasome subunit alpha type-2	7	1	7
isotig02515	rous sarcoma virus transcription enhancer factor ii	1	8	0
isotig02516	2	4	1	0
isotig02517	lipid phosphate phosphohydrolase 1	2	1	2
isotig02518	tanc1	3	2	3
isotig02519	calcium and integrin-binding protein 1	4	2	3
isotig02521	ras-related c3 botulinum toxin substrate 2 (rho small gtp binding protein rac2)	19	26	22
isotig02523	a chain targeted polypharmacology: crystal structure of the c-src kinase domain in complex with a multitargeted kinase inhibitor	2	1	0
isotig02524	ral guanine nucleotide dissociation stimulator 1	4	2	0
isotig02526	solute carrier family 40 (iron-regulated transporter) member 1	11	0	26
isotig02527	dna damage-regulated autophagy modulator protein 1	2	2	1
isotig02529	acyl- -binding domain-containing protein 5	2	0	0
isotig02530	fam13b isoform 2	4	0	0
isotig02531	bmp and activin membrane-bound inhibitor homolog	3	0	0
isotig02532	shisa-5	2	0	0
isotig02535	finc_chick ame: full=fibronectin short=fn	0	1	3
isotig02536	deleted in malignant brain tumors 1	2	7	4
isotig02538	ring finger protein 114	7	5	0
isotig02539	hypothetical protein LOC768680 (LOC768680),	3	0	6
isotig02541	finished clone 538l14	3	0	1
isotig02542	gtp-binding protein 1	0	5	0
isotig02543	canis familiaris chromosome clone xx- complete sequence	3	0	11
isotig02544	pan troglodytes pr domain containing with znf domain	1	0	2
isotig02545	ras suppressor protein 1	2	2	0
isotig02547	ribosome biogenesis protein nsa2 homolog	15	9	1
isotig02548	nucleoporin seh1 isoform 1	1	3	0
isotig02549	daz interacting protein zinc finger	1	1	2
isotig02550	nuclear receptor subfamily group member 3	5	1	4
isotig02553	bac clone ch261-89p15 from chromosome complete sequence	2	2	4
isotig02554	nmda receptor regulated 1	3	0	11
isotig02555	wdr9 form a	3	0	1
isotig02556	chromatin modifying protein 1b	3	3	4
isotig02557	camp-regulated phosphoprotein 19	4	1	1
isotig02558	prostaglandin e synthase 3	2	5	1
isotig02561	histone	42	60	55
isotig02562	filamin a interacting protein 1	8	3	7
isotig02563	lysosomal protective protein	2	13	5
isotig02564	cd164 sialomucin	4	7	12
isotig02565	hgfl gene	2	3	2
isotig02566	syntaxin 12	4	4	0
isotig02567	a chain the crystal structure of the murine class ia pi 3-kinase p110delta in complex with	2	0	0
isotig02568	p2x purinoceptor 1	2	6	0
isotig02569	methylthioribulose-1-phosphatedehydratase	6	1	1
isotig02570	finished clone 474g11	2	0	4
isotig02571	muscleblind protein 1	3	1	1
isotig02572	nuclear pore complex protein nup50	2	5	1
isotig02573	sideroflexin 1	1	2	0
isotig02574	t-complex protein 1 subunit theta	1	1	3
isotig02575	deltex 3	0	0	4
isotig02576	splicing factor subunit 66kda	1	1	0
isotig02577	mannosyl (alpha- -)-glycoprotein beta- -n- isozyme a transcript variant	1	2	0
isotig02578	coiled-coil domain containing 50	7	1	0
isotig02579	cytochrome b-5 reductase	4	2	0
isotig02580	estrogen receptor binding site associated antigen 9 variant 1	11	3	10
isotig02581	inosine-5 -monophosphatedehydrogenase 2 isoform 2	0	1	1
isotig02582	gymnogyps californianus contig 175g microsatellite sequences	0	0	5
isotig02583	small 2	6	3	8
isotig02584	serum response factor-binding protein 1	1	0	1
isotig02585	ornithinedecarboxylase antizyme	15	38	41
isotig02586	pre-mrna-splicing factor 38a	2	3	3
isotig02587	regulator of g-protein signalling 5	2	1	3
isotig02588	spindle and kinetochore-associated protein 2	0	4	1
isotig02589	cytochrome b5	2	8	0
isotig02590	apolipoprotein a-i	4	7	9
isotig02591	rho guanine nucleotide exchange factor 3	1	2	0
isotig02592	core-binding beta subunit transcript variant	3	5	1
isotig02593	comm domain-containing protein 2	7	5	4
isotig02595	zinc finger protein 704	1	2	0
isotig02596	cdv3 homolog	2	4	9
isotig02597	neural precursor celldevelopmentally down-regulated 4	4	0	0
isotig02598	atp-dependent rna helicase ddx46	2	1	2
isotig02599	c6orf37	1	0	2
isotig02600	stathmin 1 oncoprotein 18 variant 8	3	0	7
isotig02601	bos taurus regulatory factor 7	2	0	3
isotig02602	rna binding protein with multiple splicing 2	2	1	1
isotig02603	nbn_chick ame: full=nibrin ame: full=nijmegen breakage syndrome protein 1 homolog	2	1	0
isotig02604	inositol polyphosphate multikinase	4	1	0
isotig02605	mitochondrial inner membrane protease atp23 homolog	1	3	9
isotig02606	vascular endothelial growth factor receptor kdr	2	3	0
isotig02607	serine threonine-protein kinase pak 2	2	5	1
isotig02608	small ubiquitin-related modifier 1 precursor	3	2	3
isotig02609	tgf-beta receptor type-2	1	0	0
isotig02610	tsc22 domain member 1 transcript variant	2	2	9
isotig02611	e3 ubiquitin-protein ligase hectd1 (hect domain-containing protein 1) (e3 ligase for inhibin receptor)	3	2	2
isotig02612	complement component 1, q subcomponent, C chain	6	34	12
isotig02613	translocator protein	4	2	0
isotig02614	lamin b2	5	1	0
isotig02615	e3 ubiquitin-protein ligase synoviolin	5	3	2
isotig02616	---NA---	1	1	0
isotig02617	lymphocyte antigen 86	1	9	4
isotig02618	complement C1q subcomponent subunit B	0	5	10
isotig02619	polypeptide n-acetylgalactosaminyltransferase 1 isoform 2	2	2	2
isotig02620	chromosome 12 open reading frame 23	1	5	0
isotig02621	arginyltransferase 1	2	0	0
isotig02622	asparagine synthetase	5	0	3
isotig02623	interferon regulatory factor 2-binding protein 2	0	1	1
isotig02624	human homologue	5	0	2
isotig02625	interleukin 7 receptor	10	8	0
isotig02626	hypothetical protein LOC769855 (LOC769855),	0	0	13
isotig02627	complement factor d	40	41	11
isotig02628	dual specificity phosphatase 22 mitogen-activated protein kinase phosphatase x homolog of mouse dual specificity phosphatase lmw-dsp2 jnk-stimulating phosphatase 1	1	1	3
isotig02630	mitotic spindle-associated mmxd complex subunit mip18	3	2	4
isotig02631	nidogen-2 precursor	4	2	8
isotig02632	finished clone 912c9	1	1	0
isotig02633	---NA---	5	0	4
isotig02634	phip protein	1	0	0
isotig02635	lipase maturation factor 2	4	3	0
isotig02636	neuronderived neurotrophic factor	1	0	0
isotig02637	creatine brain	2	3	4
isotig02638	kiaa1737 protein	3	0	1
isotig02639	glutathione peroxidase 3	10	8	0
isotig02640	transmembrane protein 48	0	2	2
isotig02641	mus musculus single-stranded dna binding protein 3 transcript variant	2	1	0
isotig02642	osteopetrosis-associated transmembrane protein 1	1	4	1
isotig02643	proteasome ( macropain) alpha 1	3	4	2
isotig02644	zinc finger protein 828	3	1	1
isotig02645	hypothetical protein []	3	4	8
isotig02646	solute carrier family 48 (heme transporter) member 1	3	4	0
isotig02647	transmembrane bax inhibitor motif-containing protein 1	3	1	1
isotig02648	cop9 signalosome complex subunit 5	3	0	5
isotig02649	tumor protein p53 inducible nuclear protein 1	2	0	0
isotig02650	wolf-hirschhorn syndrome candidate 2	0	6	0
isotig02651	dead (asp-glu-ala-asp) box polypeptide 6	2	2	0
isotig02652	reticulon 4	5	2	3
isotig02653	nuclear receptor coactivator 1	2	2	0
isotig02654	acidic leucine-rich nuclear phosphoprotein 32 family member e	2	6	0
isotig02655	genomic chromosome 11 clone:rp11- complete sequence	2	2	7
isotig02656	transforming growth factor beta-1 precursor	5	3	3
isotig02657	immunoresponsive 1 homolog	0	6	0
isotig02659	dehydrogenase reductase sdr family member 7	4	5	1
isotig02660	coiled-coil domain containing 109a	1	2	0
isotig02661	uncharacterized protein cxorf23	4	4	0
isotig02662	suppressor of ty 5 homolog ( cerevisiae) isoform cra_a	1	1	0
isotig02664	agrin-related protein 1	2	4	0
isotig02665	metalloproteinase inhibitor 3	7	0	0
isotig02666	proto-oncogene c-rel	9	2	2
isotig02667	phd and ring finger domain-containing protein 1	1	4	1
isotig02669	finished clone 166b10	2	0	3
isotig02670	transgelin 2	5	13	0
isotig02671	non-erythrocytic 1 (alpha-fodrin) isoform cra_b	2	1	0
isotig02672	dolichyl-phosphate mannosyltransferase polypeptide catalytic subunit	3	2	5
isotig02673	mineralocorticoid receptor	5	0	0
isotig02674	dna damage-regulated autophagy modulator protein 2	1	2	6
isotig02676	ubiquinol-cytochrome c oxidoreductase subunit 9 and rieske iron sulfur protein	2	9	7
isotig02677	sprouty- evh1 domain-containing protein 1	3	2	0
isotig02678	mads box transcription enhancer factor polypeptide c (myocyte enhancer factor 2c)	4	1	0
isotig02679	cellular tumor antigen p53	5	9	1
isotig02680	ciliary neurotrophic factor receptor	5	3	1
isotig02682	---NA---	3	2	0
isotig02683	mkiaa0226 protein	0	2	0
isotig02684	hypothetical loc422580	3	4	6
isotig02685	arachidonate 5-lipoxygenase-activating protein	2	4	4
isotig02686	type alpha isoform cra_a	11	1	14
isotig02688	transcription factor sp1	5	3	0
isotig02690	tweety homolog 3	3	1	0
isotig02692	eukaryotic translation initiation factor 4e transporter (eif4e transporter) (4e-t) (eukaryotic translation initiation factor 4e nuclear import factor 1)	1	1	6
isotig02693	finished clone 20f9	0	0	4
isotig02694	cyclin y transcript variant	3	0	4
isotig02697	ocia domain-containing protein 1	3	3	2
isotig02698	dedicator of cytokinesis protein 2	6	1	6
isotig02699	peroxiredoxin 1 variant 2	7	52	29
isotig02700	---NA---	2	2	0
isotig02701	finished clone 40d1	3	2	1
isotig02702	protein phosphatase catalytic subunit	0	3	0
isotig02703	nucleoporin p58 p45 isoform 2	0	3	1
isotig02704	myeloid lymphoid or mixed-lineage leukemia 3	18	10	3
isotig02705	dna-directed rna polymerase iii subunit rpc9	1	6	0
isotig02706	ldlr chaperone mesd	3	2	1
isotig02707	cmp-n-acetylneuraminate-beta-galactosamide-alpha- -sialyltransferase 2	0	2	0
isotig02708	---NA---	2	0	0
isotig02710	camp-dependent protein kinase type i-alpha regulatory subunit	2	0	0
isotig02711	dedicator of cytokinesis 8	8	1	2
isotig02712	methylenetetrahydrofolate reductase	2	4	0
isotig02714	hypothetical protein []	2	2	3
isotig02715	nucleolar protein 7	1	4	2
isotig02716	finished clone 509k8	1	1	1
isotig02717	loc568230 protein	3	0	0
isotig02718	eukaryotic translation initiation factor 3 subunit g	1	2	1
isotig02719	v-type proton atpase subunit d	0	0	1
isotig02721	alpha 2 type i collagen	6	6	7
isotig02722	hepatitis a virus cellular receptor 1	3	3	4
isotig02723	ogdh protein	4	3	3
isotig02726	2 -oligo adenylate synthetase a	1	6	0
isotig02728	interferon-induced transmembrane protein 5	13	21	4
isotig02731	finished clone 950a11	2	3	1
isotig02733	abl interactor 1 isoform 7	16	8	0
isotig02734	finished clone 249n13	3	0	4
isotig02735	bac clone ch261-97o8 from chromosome complete sequence	6	1	0
isotig02736	myeloid cell leukemia protein mcl-1	3	5	1
isotig02737	pan troglodytes sh3 and px domains 2a	2	1	0
isotig02738	hypothetical protein []	3	4	3
isotig02739	finished clone 116d21	1	1	2
isotig02740	bac clone ch261-170i5 from chromosome complete sequence	2	3	1
isotig02741	hypothetical loc422765	2	0	2
isotig02742	podocalyxin	2	0	4
isotig02743	finished clone 131i10	1	3	5
isotig02745	receptor-interacting serine threonine-protein kinase 1	3	6	3
isotig02746	traf-type zinc finger domain containing 1	2	4	0
isotig02747	fam18a	0	2	3
isotig02748	Yip1 domain member 6	2	2	1
isotig02749	importin 7	1	0	8
isotig02750	myosin light chain kinase	2	2	0
isotig02751	arp3 actin-related protein 3 homolog b	6	3	1
isotig02752	endothelial differentiation-related factor 1	4	5	5
isotig02753	transmembrane 9 superfamily member 3	7	4	0
isotig02755	ipo7 protein	5	0	0
isotig02756	guanine nucleotide binding protein (g protein) alpha activating activity olfactory type	4	0	0
isotig02757	mus musculus phosphatidylinositol 3- regulatory polypeptide 1 (p85 alpha) transcript variant	1	0	5
isotig02758	fibulin 5	3	0	0
isotig02759	apolipoprotein o	2	2	3
isotig02760	tubulin beta	4	3	5
isotig02761	serine threonine-protein phosphatase 6 regulatory ankyrin repeat subunit a	0	2	0
isotig02762	canis familiaris protein tyrosine phosphatase transcript variant 1	1	0	2
isotig02763	poly polymerase isoform cra_b	9	0	0
isotig02764	---NA---	4	0	4
isotig02765	nf-kappa-b inhibitor epsilon	0	2	1
isotig02766	smarca5 protein	3	2	1
isotig02767	polymerase i polypeptide 16kda	1	0	0
isotig02768	signal recognition particle 68 kda	0	2	4
isotig02769	pol protein ens- partial	12	4	2
isotig02770	cytoplasmic fmr1-interacting protein 1	1	1	3
isotig02771	c1orf22	2	12	6
isotig02772	co4a2_bovin ame: full=collagen alpha-2 chain	3	2	1
isotig02775	ubiquitin conjugation factor e4 a	1	3	0
isotig02776	dnaj homolog subfamily a member 4	1	5	0
isotig02777	solute carrier family member 1 transcript variant	2	1	2
isotig02778	phosphogluconatedehydrogenase	1	3	0
isotig02779	attractin isoform 2	2	1	3
isotig02780	sus scrofa clone: expressed in alveolar macrophage	5	0	1
isotig02781	pan troglodytes dual specificity phosphatase 10	2	1	0
isotig02782	lymphoid enhancer-binding factor 1 isoform 3	3	1	0
isotig02784	lowdensity lipoprotein receptor adaptor protein 1	3	3	0
isotig02785	isoform cra_b	3	0	0
isotig02786	nonmuscle myosin heavy chain	3	1	0
isotig02787	papola protein	4	0	1
isotig02790	lamin c2	4	0	0
isotig02792	chromobox protein homolog 3	1	2	4
isotig02793	liver x receptor alpha	2	0	0
isotig02794	bac clone ch261-71n11 from chromosome complete sequence	2	0	3
isotig02795	exocyst complex component 3	1	0	0
isotig02796	meningioma expressed antigen 5	2	4	0
isotig02797	euchromatic histone-lysine n-methyltransferase 1	4	2	1
isotig02799	cytokine receptor common beta chain precursor - human	2	2	0
isotig02800	transport protein sec24a	3	1	0
isotig02801	nuclear pore complex protein nup93	3	0	0
isotig02803	hypothetical loc415891	0	4	3
isotig02804	finished clone 98i15	0	3	0
isotig02805	la ribonucleoprotein domain member 5	5	2	4
isotig02806	lim domain containing isoform cra_b	3	3	0
isotig02807	active breakpoint cluster region-related	5	1	0
isotig02808	dolichyl-diphosphooligosaccharide--protein glycosyltransferase subunit stt3b	4	2	2
isotig02810	mitochondrial superoxide dismutase 2 variant 1	0	3	7
isotig02811	26s proteasome non-atpase regulatory subunit 12	4	3	3
isotig02812	coproporphyrinogen oxidase	2	0	1
isotig02813	upstream binding transcription rna polymerase isoform cra_a	3	1	0
isotig02815	signaling lymphocyte activation molecule slam	3	2	1
isotig02816	degenerative spermatocyte homolog lipid desaturase	2	0	2
isotig02817	cop9 signalosome complex subunit 6	1	1	1
isotig02818	deah (asp-glu-ala-his) box polypeptide 34 isoform 1	1	1	0
isotig02819	u2-associated sr140 protein	5	2	4
isotig02820	serum albumin	1	0	7
isotig02821	homeobox b3	3	0	0
isotig02822	leupaxin isoform 2	3	5	1
isotig02823	oxytocinase splice	6	0	0
isotig02824	chromosome z open reading human c5orf43	6	3	7
isotig02825	nuclear factor of activated t- cytoplasmic 3- partial	0	4	0
isotig02826	enoyl- mitochondrial	3	1	1
isotig02828	wd repeat domain 26	2	0	0
isotig02829	nuclear protein localization protein 4 homolog	1	1	0
isotig02831	sphingosine-1-phosphate receptor 1	2	1	0
isotig02832	heme binding protein 1	1	2	2
isotig02833	gm-csf receptor	6	0	1
isotig02834	succinatedehydrogenase complex subunit d	3	2	4
isotig02835	---NA---	4	1	0
isotig02836	atp-dependent rna helicase ddx27	1	3	1
isotig02837	wash complex subunit ccdc53	1	3	0
isotig02838	engulfment and cell motility 1	9	3	6
isotig02840	cd9 protein	0	2	0
isotig02841	sh3 domain-binding glutamic acid-rich	2	2	1
isotig02843	nedd4 family interacting protein 1 variant 1	2	6	4
isotig02844	hypothetical protein LOC771734 (LOC771734),	0	2	2
isotig02846	nidogen 1	5	3	0
isotig02847	serine threonine-protein phosphatase 2a 55 kda regulatory subunit bdelta isoform	1	0	0
isotig02848	---NA---	4	0	0
isotig02849	adenylosuccinate synthetase isozyme 2	3	2	2
isotig02850	alcoholdehydrogenase 5 (class iii)	2	0	5
isotig02851	hect domain and rld 4	2	0	0
isotig02853	disco-interacting protein 2 homolog b	2	1	0
isotig02854	mgc85477 protein	2	3	0
isotig02855	f-actin-capping protein subunit alpha-1	5	6	2
isotig02856	dna polymerase zeta catalytic subunit	1	3	0
isotig02857	upf0760 protein c2orf29	2	2	6
isotig02858	---NA---	2	0	1
isotig02859	---NA---	2	0	3
isotig02860	vacuolar protein sorting-associated protein 35	1	1	1
isotig02861	microsomal glutathione s-transferase 1	1	8	7
isotig02862	salvador 1	2	2	2
isotig02863	n-myc (and stat) interactor	1	1	0
isotig02864	translocon-associated protein subunit gamma	4	6	8
isotig02865	matrix metallopeptidase 15 (membrane-inserted)	3	0	0
isotig02866	deah (asp-glu-ala-his) box polypeptide 36	2	1	0
isotig02867	finished clone 321f16	0	2	4
isotig02868	transmembrane emp24 protein transport domain containing 5	8	3	7
isotig02869	midnolin	1	1	0
isotig02870	inhibitor of kappa light polypeptide gene enhancer in b- kinase epsilon	1	0	0
isotig02871	mitochondrial methionyl-trna formyltransferase	4	0	0
isotig02872	lysosome-associated membrane glycoprotein 2	3	3	0
isotig02873	---NA---	5	0	1
isotig02875	---NA---	0	0	8
isotig02877	hypothetical protein []	1	0	7
isotig02878	sedoheptulokinase	2	2	0
isotig02881	globoside alpha- -n-acetylgalactosaminyltransferase 1	3	0	0
isotig02882	sema immunoglobulin domain short basic 3d	3	0	1
isotig02883	leucine-rich repeat-containing protein 33	2	2	0
isotig02884	family with sequence similarity 122a	4	3	3
isotig02885	proteasome ( macropain) alpha 6	3	9	1
isotig02886	nadhdehydrogenase 1 alpha assembly factor 1	1	0	3
isotig02887	n-acetyltransferase 13	2	0	9
isotig02888	ribosomal protein s2	21	5	17
isotig02889	deoxynucleotidyltransferase terminal-interacting protein 2	3	1	1
isotig02890	---NA---	1	0	1
isotig02891	lag1 longevity assurance homolog 2	2	3	0
isotig02892	jun oncogene	8	1	0
isotig02894	arfaptin-1 isoform 4	0	0	1
isotig02895	turnover protein 4 homolog	1	3	2
isotig02896	t-complex protein 1 subunit beta	3	1	1
isotig02898	chromosome p1 clone 1195e2 (lbnl h73) complete sequence	3	0	0
isotig02899	glycine n-acyltransferase protein 3	0	4	3
isotig02900	rna polymerase ii-associated factor 1 homolog	1	2	3
isotig02901	tlr7	7	7	9
isotig02902	subfamily member 14	9	4	0
isotig02903	eml4 protein	2	2	0
isotig02904	proteasome ( macropain) activator subunit 3 (pa28 gamma ki)	2	5	2
isotig02905	interferon-induced protein with tetratricopeptide repeats 5	11	0	2
isotig02908	programmed celldeath ligand 1	1	4	0
isotig02910	fatty acyl- reductase 1	3	0	0
isotig02911	kiaa1109 protein	0	1	5
isotig02912	proline serine-rich coiled-coil 2	2	1	3
isotig02913	nuclear factor of activated t-cells, Ca2+ and calcineurin-dependent	0	0	11
isotig02916	v-akt murine thymoma viral oncogene homolog 1	4	0	2
isotig02917	dna-dependent protein kinase catalytic subunit	7	0	3
isotig02918	achain hnrnp a1 ( ) from homo sapiens	8	4	0
isotig02919	splicing factor 1	5	5	0
isotig02920	bos taurus max gene transcript variant 2	3	2	2
isotig02921	---NA---	3	0	2
isotig02922	complement component 1 q subcomponent-binding mitochondrial	4	3	0
isotig02923	acyl- synthetase family member mitochondrial	1	3	1
isotig02924	heterochromatin protein binding protein 3	7	3	2
isotig02925	creg1	2	2	0
isotig02926	deoxycytidine kinase	3	3	10
isotig02927	finished clone 725l16	4	0	0
isotig02928	differentially expressed in fdcp 6 homolog	11	2	0
isotig02929	atp synthase subunit b	5	7	14
isotig02930	proteasome ( macropain) alpha 3	10	3	5
isotig02931	spg7 protein	3	0	1
isotig02933	55 kda erythrocyte membrane protein	0	2	0
isotig02934	bac clone ch261-145j18 from chromosome complete sequence	0	1	0
isotig02935	deleted in malignant brain tumors 1 partial	1	0	0
isotig02936	similar to kinesin	3	6	5
isotig02937	c219-reactive peptide	2	3	4
isotig02938	uncharacterized protein c11orf73 homolog	0	3	7
isotig02939	camp responsive element binding protein 3 2	9	4	2
isotig02940	translocase of outer mitochondrial membrane 20 homolog	5	6	0
isotig02941	follistatin-related protein 1	6	2	0
isotig02942	---NA---	2	2	0
isotig02943	interferon regulatory factor 2	4	0	0
isotig02944	finished clone 559i23	1	3	0
isotig02945	karyopherin alpha 1 (importin alpha 5)	4	2	0
isotig02946	dedicator of cytokinesis 2	5	2	0
isotig02947	gata zinc finger domain containing 2a	4	0	1
isotig02948	dutp pyrophosphatase nuclear gene encoding mitochondrial	1	0	1
isotig02950	beta- -galactosyl-o-glycosyl-glycoprotein beta- -n-acetylglucosaminyltransferase	0	1	1
isotig02951	finished clone 879o15	5	0	5
isotig02953	at rich interactive domain 2	5	0	2
isotig02955	---NA---	1	0	4
isotig02956	member ras oncogene family	3	0	1
isotig02957	synapse-associated protein 1	1	2	0
isotig02958	notch 2 preproprotein	11	3	0
isotig02959	gaba receptor-associated 2	0	2	6
isotig02960	finished clone 725l11	10	3	4
isotig02961	peptidoglycan- domain containing 2	1	2	4
isotig02962	capping protein (actin filament) gelsolin	4	1	1
isotig02963	clathrin interactor 1	14	1	4
isotig02964	proteasome ( macropain) alpha 4	3	5	2
isotig02966	---NA---	4	0	4
isotig02967	finished clone 629f22	0	0	3
isotig02968	serine threonine-protein kinase wnk1 isoform 2	3	1	0
isotig02970	atpase h+ transporting v1 subunit g isoform 1	2	2	17
isotig02972	chromosome 6 open reading frame 106	3	5	1
isotig02974	adipose differentiation-related protein	3	0	6
isotig02975	proliferating cell nuclear antigen	4	8	2
isotig02976	---NA---	2	0	0
isotig02977	swap switching b-cell complex 70kda subunit	2	4	4
isotig02978	---NA---	1	3	0
isotig02979	nucleoporin 107kda	2	2	0
isotig02980	phd finger protein 21a	3	5	0
isotig02981	receptor expression-enhancing protein 5	2	3	2
isotig02982	ribosomal protein l30	9	5	24
isotig02983	calumenin	1	4	1
isotig02984	tousled kinase 1	2	2	0
isotig02985	irf2bp2 protein	6	4	2
isotig02986	---NA---	2	0	0
isotig02987	myosin if	2	4	0
isotig02989	fun14 domain containing 1	1	2	3
isotig02990	dnaj homolog subfamily c member 1	4	3	3
isotig02992	macaca mulatta t-box transcript variant 3	4	0	1
isotig02993	neutrophil cytosol factor 4	4	4	3
isotig02994	poly (adp-ribose) polymerase member 15	0	5	7
isotig02995	otu domain-containing protein 1	2	4	0
isotig02996	mus musculus cttnbp2 n-terminal like transcript variant	0	2	2
isotig02997	protein phosphatase catalytic alpha isoform	3	2	0
isotig02998	yth domain containing 1	4	3	4
isotig02999	finished clone 576g8	2	0	0
isotig03000	death-associated protein kinase 1	3	1	0
isotig03001	ubiquitin-associated and sh3 domain-containing protein b	1	0	0
isotig03002	---NA---	0	4	1
isotig03003	spermatogenesis serine-rich 2	1	0	0
isotig03004	chromodomain helicase dna binding protein 2	1	5	0
isotig03005	gu protein	2	2	1
isotig03006	ubiquilin isoform cra_a	1	3	3
isotig03007	related ras viral (r-ras) oncogene homolog 2 transcript variant	0	2	2
isotig03008	interleukin 16	2	2	8
isotig03010	bos taurus rna binding motif protein 47	1	0	1
isotig03011	microfibrillar-associated protein 3	7	0	0
isotig03013	upf0729 protein c18orf32 homolog	0	1	1
isotig03014	cullin-4b	6	1	2
isotig03015	bicaudal d homolog 2 isoform 2	4	1	1
isotig03016	dna replication licensing factor mcm2	1	2	0
isotig03017	dystrophin	6	0	0
isotig03018	s-phase kinase-associated protein 1	5	1	4
isotig03019	member ras oncogene family	1	7	13
isotig03020	loc508510 protein	0	3	0
isotig03021	calpain (mu i) large subunit	1	3	0
isotig03022	nckap1l protein	1	1	2
isotig03023	fam103a1	1	1	1
isotig03024	cytoplasmic aconitate hydratase	4	8	2
isotig03025	iws1 homolog	8	6	5
isotig03027	hypothetical protein isoform 1 []	4	6	0
isotig03028	hydroxymethylbilane synthase	3	2	0
isotig03029	hig1 domain family member 1a	1	4	3
isotig03030	tumor necrosis factor receptor member 1a	3	2	1
isotig03031	active regulator of sirt1	0	1	7
isotig03032	190 kd tenascin precursor	6	0	0
isotig03033	hematopoietically expressed homeobox	2	2	4
isotig03034	b-cell cll lymphoma 11b (zinc finger protein)	5	0	0
isotig03035	mrpl47 protein	1	2	5
isotig03036	prolyl-trna synthetase associated domain-containing protein 1	3	2	0
isotig03037	cut homeobox 1	2	3	0
isotig03038	ras guanyl-releasing protein 3	1	3	2
isotig03040	proteasome ( macropain) 26s non- 13	3	2	0
isotig03042	transmembrane protein 64 transcript variant	2	0	5
isotig03043	pyruvatedehydrogenase phosphatase regulatory mitochondrial	0	2	0
isotig03044	thump domain-containing protein 3	1	4	0
isotig03045	numb protein	0	2	0
isotig03047	---NA---	0	3	5
isotig03048	mhc class ii m beta chain 2 precursor	1	3	1
isotig03049	proteasome subunit alpha type-7	3	6	4
isotig03050	tgf-beta-activated kinase 1 and map3k7-binding protein 3	2	2	0
isotig03051	subfamily member 4	3	0	0
isotig03052	allograft inflammatory factor 1	11	14	0
isotig03053	protein phosphatase 2a regulatory subunit 4	1	3	0
isotig03054	superkiller viralicidic activity 2 2	3	1	3
isotig03055	eftud2 protein	3	0	0
isotig03056	transport protein sec61 subunit alpha isoform 1	0	2	1
isotig03057	kazal-type serine peptidase inhibitor domain 1	1	2	0
isotig03058	xnop56 protein	2	2	0
isotig03059	septin 9	15	7	2
isotig03060	uridine diphosphate glucose pyrophosphatase	3	4	0
isotig03062	phosphoinositide-3- class beta polypeptide	4	3	0
isotig03063	finished clone 188k18	2	3	6
isotig03064	basic transcription factor 3	6	8	10
isotig03065	prostaglandin g h synthase 2	2	1	0
isotig03066	headcase protein homolog	5	0	0
isotig03067	quaking kh domain rna binding transcript variant	3	0	0
isotig03068	necap endocytosis associated 1	2	1	0
isotig03069	achain the catalytic fragment of poly(adp-ribose) polymerase complexed with carba-nad	1	4	5
isotig03070	complement component (3b 4b) receptor 1	4	0	2
isotig03071	ribosomal protein s6	84	148	36
isotig03072	bac clone ch261-8a20 from chromosome complete sequence	3	0	7
isotig03073	uncharacterized protein c19orf29	1	0	0
isotig03074	parp12 protein	2	0	0
isotig03075	proteasome maturation protein	2	2	7
isotig03076	run and fyve domain-containing protein 1	1	2	1
isotig03077	gonad expressed transcript	13	0	0
isotig03078	chaperonin containing subunit 5	6	9	4
isotig03079	cnot6 protein	2	0	4
isotig03080	bac clone ch261-99k12 from chromosome complete sequence	0	2	5
isotig03081	translocon-associated protein subunit beta	6	14	1
isotig03082	thioredoxin domain-containing protein 9	3	0	0
isotig03083	succinatedehydrogenase complex subunit a	3	2	1
isotig03085	stomatin	0	3	0
isotig03086	phosphatase nuclear targeting subunit	0	1	0
isotig03087	transmembrane bax inhibitor motif-containing protein 4	1	7	4
isotig03088	leucyl-trna cytoplasmic (leucine--trna ligase)	3	0	0
isotig03089	trna selenocysteine 1-associated protein 1	2	1	5
isotig03090	cystatin b	8	2	3
isotig03092	pan troglodytes t-cell lymphoma invasion and metastasis transcript variant 2	0	6	2
isotig03093	breast cancer metastasis-suppressor 1	1	1	0
isotig03094	talin 2 isoform 2	4	0	0
isotig03095	carboxypeptidase m	3	1	0
isotig03096	breast adenocarcinoma marker	4	0	0
isotig03097	finished clone 989n3	1	1	0
isotig03098	fk506 binding protein 25kda	6	2	13
isotig03099	ints3 protein	3	3	0
isotig03100	cd81 antigen	8	9	1
isotig03101	adducin 1	1	2	7
isotig03102	programmed celldeath 10	2	3	1
isotig03104	g1 to s phase transition 1	4	0	0
isotig03105	spermine oxidase	1	2	0
isotig03106	gem-associated protein 5	1	1	2
isotig03107	casein kinasedelta	2	2	0
isotig03108	cysteine protease atg4a	1	0	0
isotig03110	fc receptor protein 4	0	1	5
isotig03111	avian musculoaponeurotic fibrosarcoma (v-maf) as42 oncogene homolog	4	1	0
isotig03112	atp-dependent rna helicase dhx36	1	3	0
isotig03113	karyopherin alpha 4 (importin alpha 3)	4	0	1
isotig03115	bac clone ch261-73c23 from chromosome complete sequence	2	0	0
isotig03116	40s ribosomal protein s4	33	16	19
isotig03117	zinc finger ccch-type containing 13	11	5	23
isotig03118	proteasome subunit beta type-7	3	2	4
isotig03119	mitochondrial ribosomal protein s2	0	6	0
isotig03120	direct iap binding protein with low pi	1	1	3
isotig03121	rap guanine nucleotide exchange factor 6 transcript variant	1	0	9
isotig03123	eukaryotic translation initiation factor y-linked	4	2	0
isotig03124	glucocorticoid receptor	1	1	0
isotig03125	finished clone 443k14	4	1	6
isotig03127	zinc finger ccch domain-containing protein 11a isoform 1	4	5	2
isotig03128	aquaporin-1	1	1	0
isotig03129	finished clone 349h7	1	1	0
isotig03130	multivesicular body subunit 12a	2	1	0
isotig03131	coatomer protein subunit zeta 1	3	5	0
isotig03132	serine threonine-protein kinase n2	6	0	0
isotig03133	domain containing 3	2	2	0
isotig03134	clathrin light polypeptide variant 1a	1	1	2
isotig03135	disintegrin and metalloproteinase domain-containing protein 33	6	0	0
isotig03136	finished clone 439p1	4	10	7
isotig03137	pleckstrin homology domain family o member 1	3	0	0
isotig03138	ralbp1-associated eps domain-containing protein 1	1	1	0
isotig03139	bridging integrator 3	3	1	4
isotig03140	immunoglobulin mu and gamma heavy s regions	6	0	56
isotig03141	serine threonine kinase 17b	2	0	7
isotig03142	e3 ubiquitin-protein ligase mgrn1	1	0	0
isotig03143	la ribonucleoprotein domain member 4 transcript variant	1	0	0
isotig03144	cyclin h	1	0	3
isotig03145	ribosomal protein s3a	59	57	51
isotig03146	pre-mrna-splicing factor 18	2	2	0
isotig03147	sus scrofa clone: expressed in thymus	3	4	0
isotig03149	---NA---V1	4	1	20
isotig03150	---NA---	2	0	0
isotig03151	valosin-containing isoform cra_a	3	1	0
isotig03152	ran-specific gtpase-activating protein	6	3	0
isotig03153	dj-1	2	4	2
isotig03154	formin binding protein 11-related protein	5	2	2
isotig03155	n6-adenosine-methyltransferase 70 kda subunit	0	2	1
isotig03157	spermidine synthase	0	0	1
isotig03159	---NA---	3	3	6
isotig03160	---NA---	1	0	1
isotig03162	finished clone 610e10	1	0	4
[truncated: 4,637 more rows]
