# Supplementary material for: Characterization of Chicken Spleen Transcriptome after Infection with Salmonella enterica Serovar Enteritidis
Source: PLoS One. 2012 Oct 19;7(10):e48101. doi: 10.1371/journal.pone.0048101 (PMC3477135; doi:10.1371/journal.pone.0048101)
Supplement: Table S2 — List of gene predicted as downregulated in the spleen after i.v. S . Enteritidis infection based on 454 pyrosequencing. (XLS) [file pone.0048101.s002.xls]

## Sheet: TABLE S2
Seq.description	Noninfected	Infected	Vaccinated	NonInfected to Infected
endothelin receptor b subtype 2	18	0	0	#DIV/0!	F:receptor activity; C:integral to membrane; F:G-protein coupled receptor activity; F:signal transducer activity; P:signal transduction; F:endothelin receptor activity; P:G-protein coupled receptor protein signaling pathway
gonad expressed transcript	13	0	0	#DIV/0!	F:chromatin binding; C:chromatin; P:chromatin assembly or disassembly; C:nucleus; F:molecular_function; P:biological_process; C:cellular_component
integrin alpha-4	13	0	7	#DIV/0!	P:cell adhesion; C:integrin complex; P:cell migration; P:integrin-mediated signaling pathway; C:integral to membrane; P:chorio-allantoic fusion; C:membrane; F:identical protein binding; C:external side of plasma membrane; P:heart development; P:blood vessel remodeling; F:receptor activity; P:face development; F:fibronectin binding; P:leukocyte cell-cell adhesion; P:heterophilic cell-cell adhesion
n-arachidonyl glycine receptor	13	0	1	#DIV/0!	C:integral to membrane; C:membrane; F:G-protein coupled receptor activity; P:signal transduction; F:receptor activity; F:signal transducer activity; F:purinergic nucleotide receptor activity, G-protein coupled; P:G-protein coupled receptor protein signaling pathway; C:plasma membrane
serine threonine-protein kinase receptor r3 precursor	12	0	13	#DIV/0!	F:transforming growth factor beta receptor activity, type I; F:transforming growth factor beta receptor activity; P:transforming growth factor beta receptor signaling pathway; P:negative regulation of cell proliferation; F:activin binding; F:receptor activity; P:regulation of transcription, DNA-dependent; C:integral to plasma membrane; P:blood vessel endothelial cell proliferation involved in spr…
solute carrier family 40 (iron-regulated transporter) member 1	11	0	26	#DIV/0!	F:iron ion transmembrane transporter activity; C:synaptic vesicle; C:integral to membrane; P:iron ion transport; C:plasma membrane; C:membrane; P:ion transport; P:transport
g protein-coupled receptor kinase 4	11	0	2	#DIV/0!	F:ATP binding; F:G-protein coupled receptor kinase activity; F:nucleotide binding; F:signal transducer activity; P:protein amino acid phosphorylation; F:transferase activity; P:phosphorylation; F:protein serine/threonine kinase activity; F:protein kinase activity; F:kinase activity; P:signal transduction; F:receptor activity
interferon-induced protein with tetratricopeptide repeats 5	11	0	2	#DIV/0!	F:binding
mimecan precursor	11	0	5	#DIV/0!	F:growth factor activity; C:extracellular space; C:proteinaceous extracellular matrix; C:extracellular region; C:extracellular matrix
finished clone 1032m22	10	0	0	#DIV/0!	-
luc7-like protein 3	10	0	6	#DIV/0!	P:response to stress; P:mRNA processing; F:mRNA binding; C:focal adhesion; P:RNA splicing; F:DNA binding; C:nucleus; P:apoptosis; C:nucleolus; F:protein binding; C:nuclear speck; C:plasma membrane
mhc class ii transactivator	10	0	0	#DIV/0!	P:regulation of transcription, DNA-dependent; F:ATP binding; F:transcription activator binding; P:response to antibiotic; C:nucleus; F:DNA binding; P:positive regulation of MHC class II biosynthetic process; P:positive regulation of MHC class I biosynthetic process; P:negative regulation of transcription from RNA polymerase II promoter; F:protein complex binding; P:interferon-gamma-mediated signa…
moesin (membrane-organizing extension spike protein)	10	0	9	#DIV/0!	C:cell surface; C:apical part of cell; C:nucleus; P:leukocyte migration; C:secretory granule membrane; P:membrane to membrane docking; P:leukocyte cell-cell adhesion; C:uropod; F:receptor binding; C:microvillus membrane; C:extrinsic to membrane; C:focal adhesion; C:filopodium membrane; F:cell adhesion molecule binding; F:protein binding, bridging; C:cytoplasm; F:binding; F:actin binding; C:nucleo…
morc family cw-type zinc finger protein 3	10	0	1	#DIV/0!	C:aggresome; P:protein stabilization; P:cell aging; C:nucleus; P:peptidyl-serine phosphorylation; F:zinc ion binding; F:ATP binding; P:post-embryonic development; C:nucleoplasm; P:negative regulation of fibroblast proliferation; P:maintenance of protein location in nucleus; C:intermediate filament cytoskeleton; C:PML body; P:protein amino acid phosphorylation
nucleosome assembly protein 1-like 1	10	0	9	#DIV/0!	P:nucleosome assembly; C:nucleus; F:histone binding; P:protein homooligomerization; P:spermatogenesis; P:positive regulation of transcription from RNA polymerase II promoter; C:cytoplasm; P:multicellular organismal development; P:cell differentiation; P:regulation of transcription, DNA-dependent; F:cyclin binding; P:transcription, DNA-dependent; P:primitive hemopoiesis; F:protein binding
iq motif containing gtpase activating protein 1	20	1	2	20	P:regulation of small GTPase mediated signal transduction; P:signal transduction; F:Ras GTPase activator activity; C:intracellular; F:protein phosphatase binding; P:positive regulation of GTPase activity; P:regulation of insulin secretion; C:midbody; C:nucleus; C:membrane; F:protein complex binding; C:cytoplasm; C:nucleolus; F:GTPase activator activity; F:GTPase inhibitor activity; F:calmodulin b…
splicing arginine serine-rich 5	19	1	3	19	F:nucleic acid binding; F:nucleotide binding; P:mRNA processing; C:nucleus; P:RNA splicing; P:regulation of cell cycle; F:RS domain binding; F:RNA binding; F:protein binding; P:transcription; P:mRNA splice site selection; P:regulation of transcription
finished clone 800b17	17	1	4	17	-
alpha-actinin-1 isoform 1	14	1	9	14	C:cytoplasm; F:calcium ion binding; P:actin filament bundle assembly; C:Z disc; C:cytoskeleton; F:actin filament binding; F:protein binding; P:establishment of localization; P:regulation of ATPase activity; F:actin binding; F:tropomyosin binding; P:regulation of neurotransmitter secretion; C:vesicle membrane; F:protein anchor
clathrin interactor 1	14	1	4	14	C:Golgi apparatus; F:clathrin binding; P:post-Golgi vesicle-mediated transport; C:clathrin-coated vesicle; P:cellular membrane organization; C:cytosol; P:clathrin coat assembly; C:membrane; P:endocytosis; C:cytoplasm; C:perinuclear region of cytoplasm; C:cytoplasmic vesicle; F:lipid binding; F:protein binding
mitogen-activated protein kinase kinase kinase 1	14	1	12	14	F:ATP binding; P:protein amino acid phosphorylation; F:zinc ion binding; F:transferase activity, transferring phosphorus-containing groups; F:protein serine/threonine kinase activity; P:phosphorylation; F:protein kinase activity; F:nucleotide binding; F:kinase activity; F:metal ion binding; F:binding
set translocation (myeloid leukemia-associated)	13	1	3	13	P:mRNA metabolic process; P:RNA metabolic process; C:protein complex; F:phosphoprotein phosphatase inhibitor activity; C:nucleus; P:DNA replication; P:nucleocytoplasmic transport; C:perinuclear region of cytoplasm; P:negative regulation of neuron apoptosis; C:endoplasmic reticulum; P:nucleosome disassembly; F:histone binding; F:protein phosphatase type 2A regulator activity; P:negative regulation…
abc transporter moat-c	12	1	3	12	F:ATPase activity; F:ATP binding; C:integral to membrane; F:nucleotide binding; F:ATPase activity, coupled to transmembrane movement of substances; P:transmembrane transport; F:organic anion transmembrane transporter activity; P:response to insulin stimulus; C:membrane; P:response to lipopolysaccharide; P:organic anion transport; P:transport; C:perinuclear region of cytoplasm; C:membrane fraction…
heterogeneous nuclear ribonucleoprotein a b	12	1	1	12	F:nucleic acid binding; F:nucleotide binding; F:sequence-specific DNA binding; F:transcription factor activity; C:ribonucleoprotein complex; C:nucleus; F:DNA binding; P:negative regulation of transcription, DNA-dependent; C:cytoplasm; F:RNA binding; P:regulation of transcription, DNA-dependent; P:epithelial to mesenchymal transition; F:protein binding; P:transcription, DNA-dependent; F:DNA replic…
insulin-like growth factor binding protein 7	12	1	9	12	P:regulation of cell growth; F:insulin-like growth factor binding; C:extracellular region; C:extracellular space; P:cell adhesion; C:extracellular matrix; F:nucleotidyltransferase activity; F:transferase activity; P:transcription, DNA-dependent; F:DNA-directed RNA polymerase activity; F:ribonucleoside binding; F:DNA binding; P:mRNA capping; C:nucleus; C:DNA-directed RNA polymerase II, core comple…
lysosome-associated membrane glycoprotein 3	11	1	7	11	C:lysosomal membrane; C:membrane
type alpha isoform cra_a	11	1	14	11	F:integrin binding; P:cell adhesion; F:structural molecule activity; P:cellular response to amino acid stimulus; P:integrin-mediated signaling pathway; P:female pregnancy; C:collagen; C:extracellular region; F:protein binding; C:collagen type XVI; C:proteinaceous extracellular matrix
cation-transporting atpase 13a2	10	1	5	10	C:integral to membrane; C:membrane; P:cation transport; F:ATPase activity, coupled to transmembrane movement of ions, phosphorylative mechanism; F:hydrolase activity; F:nucleotide binding; F:ATP binding; F:ATPase activity; P:ATP biosynthetic process; F:metal ion binding; P:ATP catabolic process; F:molecular_function; F:catalytic activity; C:cellular_component; P:metabolic process; P:biological_pr…
transmembrane protein 131	17	2	4	8.5	F:molecular_function; C:integral to membrane; C:membrane; P:biological_process; C:cellular_component
serine incorporator 1	16	2	12	8	C:plasma membrane; C:membrane
ubiquitin-like 3	16	2	7	8	C:intracellular; C:plasma membrane; F:molecular_function; C:membrane; P:biological_process
purinergic receptor ligand-gated ion 5	15	2	6	7.5	F:ATP binding; F:receptor activity; F:extracellular ATP-gated cation channel activity; C:integral to membrane; C:membrane; P:ion transport; F:ion channel activity; P:transport; F:drug binding; P:protein homooligomerization; P:cation transport; P:skeletal muscle tissue growth; F:GTP binding; F:zinc ion binding; P:regulation of action potential in neuron; P:regulation of skeletal muscle tissue rege…
dnaj homolog subfamily c member 2	14	2	20	7	F:RNA binding; P:RNA-dependent DNA replication; F:RNA-directed DNA polymerase activity; F:nucleic acid binding; F:zinc ion binding; C:intracellular
nel precursor	34	5	23	6.8	F:calcium ion binding; F:structural molecule activity; P:cell adhesion; C:extracellular region
fragile x mental autosomal homolog 1	13	2	0	6.5	F:RNA binding; P:muscle organ development; P:cell differentiation; C:cytoplasm; P:multicellular organismal development; P:negative regulation of translation; C:costamere; F:mRNA 3'-UTR binding; C:nucleus; P:apoptosis; C:polysome; F:G-quadruplex RNA binding; C:nucleolus; F:protein binding
serum deprivation-response	13	2	4	6.5	-
e3 ubiquitin-protein ligase bre1a	12	2	1	6	F:ubiquitin protein ligase binding; P:protein polyubiquitination; P:ubiquitin-dependent protein catabolic process; C:nucleus; F:metal ion binding; F:p53 binding; P:regulation of transcription, DNA-dependent; P:chromatin modification; C:ubiquitin ligase complex; F:ligase activity; P:histone monoubiquitination; F:ubiquitin-protein ligase activity; P:negative regulation of cell migration; F:histone …
hypothetical protein []	12	2	2	6	-
nucleosome assembly protein 1-like 4	12	2	2	6	P:nucleosome assembly; C:nucleus; F:molecular_function; P:biological_process; C:cellular_component
p2y purinoceptor 8	18	3	1	6	F:receptor activity; C:integral to membrane; F:G-protein coupled receptor activity; P:blood coagulation; F:thrombin receptor activity; C:plasma membrane; F:purinergic nucleotide receptor activity, G-protein coupled
pan troglodytes cytoplasmic fmr1 interacting protein 2	12	2	11	6	-
upf0471 protein c1orf63	12	2	1	6	-
rho-associated protein kinase 1	17	3	15	5.66667	; P:protein amino acid phosphorylation; P:leukocyte tethering or rolling; P:leukocyte migration; P:membrane to membrane docking; P:leukocyte cell-cell adhesion; F:ATP binding; P:apoptosis; F:metal ion binding; F:identical protein binding; F:kinase activity; P:bleb assembly; C:membrane; F:protein serine/threonine kinase activity; F:protein kinase activity; P:negative regulation of neuron apoptosis…
14-3-3 protein beta alpha	11	2	8	5.5	P:protein targeting; P:negative regulation of protein amino acid dephosphorylation; F:phosphoserine binding; C:nucleus; P:positive regulation of catalytic activity; C:cytoplasm; F:histone deacetylase binding; C:perinuclear region of cytoplasm; C:centrosome; F:phosphoprotein binding; P:cytoplasmic sequestering of protein; F:protein domain specific binding; P:mRNA metabolic process; P:RNA metabolic…
differentially expressed in fdcp 6 homolog	11	2	0	5.5	P:killing of cells of another organism; C:cytoplasm; C:extracellular space; P:defense response to fungus; C:extracellular region; P:defense response to bacterium; C:plasma membrane; C:nucleus; C:membrane; F:protein binding; P:protein homooligomerization; F:calcium ion binding; C:cell surface; P:protein heterooligomerization
interferon regulatory factor 5	11	2	1	5.5	P:regulation of transcription, DNA-dependent; F:transcription factor activity; P:transcription, DNA-dependent; C:nucleus; F:DNA binding
---NA---	11	2	9	5.5	-
son of sevenless homolog 1	11	2	10	5.5	P:insulin receptor signaling pathway; P:epidermal growth factor receptor signaling pathway; P:nerve growth factor receptor signaling pathway; F:DNA binding; P:leukocyte migration; P:Ras protein signal transduction; P:small GTPase mediated signal transduction; P:induction of apoptosis by extracellular signals; P:apoptosis; P:regulation of Rho protein signal transduction; P:fibroblast growth factor…
translocation protein sec62	11	2	0	5.5	C:endoplasmic reticulum membrane; C:integral to membrane; C:membrane; C:endoplasmic reticulum; C:aggresome; P:transmembrane transport; C:intermediate filament cytoskeleton; F:protein transporter activity; C:rough endoplasmic reticulum; F:receptor activity; P:cotranslational protein targeting to membrane
vcp protein	11	2	13	5.5	F:ATP binding; F:nucleotide binding; F:nucleoside-triphosphatase activity; F:protein domain specific binding; P:ER to Golgi vesicle-mediated transport; F:protein phosphatase binding; F:hydrolase activity; C:nucleus; P:activation of caspase activity; P:ER-associated protein catabolic process; P:aggresome assembly; P:positive regulation of protein catabolic process; P:response to DNA damage stimulu…
stromal cell-derived factor 1	49	9	10	5.44444	P:induction of positive chemotaxis; F:chemokine activity; P:T cell proliferation; P:germ cell migration; P:ameboidal cell migration; P:germ cell development; C:external side of plasma membrane; C:extracellular region; P:positive regulation of cell migration; P:motor axon guidance; P:patterning of blood vessels; P:brain development; C:extracellular space; P:immune response; F:cytokine activity; P:…
beta-galactoside alpha- -sialyltransferase 1	16	3	3	5.33333	C:Golgi cisterna membrane; P:protein amino acid glycosylation; C:integral to membrane; C:membrane; C:integral to Golgi membrane; F:beta-galactoside alpha-2,6-sialyltransferase activity; C:Golgi apparatus; C:extracellular region; F:sialyltransferase activity; F:transferase activity; F:transferase activity, transferring glycosyl groups; P:cellular protein metabolic process; C:Golgi membrane; P:prot…
collagen alpha-2 chain	26	5	1	5.2	P:protein heterotrimerization; P:transforming growth factor beta receptor signaling pathway; F:SMAD binding; P:regulation of blood pressure; F:identical protein binding; P:skin morphogenesis; P:skeletal system development; C:collagen type I; C:fibrillar collagen; C:extracellular region; F:extracellular matrix structural constituent; F:platelet-derived growth factor binding; P:Rho protein signal t…
60s acidic ribosomal protein p2	10	2	29	5	P:translational elongation; F:structural constituent of ribosome; C:ribosome; C:intracellular; P:viral infectious cycle; P:cellular protein metabolic process; P:viral transcription; C:cytosolic large ribosomal subunit; P:translational termination; P:endocrine pancreas development; P:translation; F:RNA binding; P:viral reproduction; C:cytosol; P:gene expression
60s ribosomal protein l22	10	2	19	5	F:structural constituent of ribosome; P:translation; C:ribosome; C:intracellular; F:molecular_function; P:biological_process; C:ribonucleoprotein complex; C:cellular_component
asparaginyl-trna synthetase	10	2	2	5	F:nucleic acid binding; F:ATP binding; C:mitochondrion; F:ligase activity; C:cytoplasm; P:asparaginyl-tRNA aminoacylation; F:nucleotide binding; F:asparagine-tRNA ligase activity; P:aspartyl-tRNA aminoacylation; P:tRNA aminoacylation for protein translation; P:translation; F:aspartate-tRNA ligase activity; F:aminoacyl-tRNA ligase activity; C:soluble fraction; F:protein binding; C:cytosol; P:gene …
baculoviral iap repeat-containing 6	10	2	0	5	P:spongiotrophoblast layer development; P:labyrinthine layer development; P:anti-apoptosis; P:protein ubiquitination; C:membrane fraction; F:protein binding; F:ubiquitin-protein ligase activity; P:regulation of cell proliferation; P:positive regulation of cell proliferation; F:ligase activity; P:apoptosis; P:regulation of protein metabolic process; P:post-translational protein modification; F:pep…
beta-adrenergic receptor kinase 2	15	3	1	5	F:ATP binding; F:G-protein coupled receptor kinase activity; F:signal transducer activity; P:protein amino acid phosphorylation; F:transferase activity, transferring phosphorus-containing groups; F:transferase activity; P:phosphorylation; F:protein serine/threonine kinase activity; F:protein kinase activity; F:nucleotide binding; F:kinase activity; P:signal transduction
endothelial pas domain-containing protein 1	10	2	0	5	C:transcription factor complex; F:sequence-specific DNA binding; P:response to hypoxia; P:positive regulation of transcription from RNA polymerase II promoter; F:transcription factor activity; C:nucleus; F:transcription factor binding; P:regulation of transcription, DNA-dependent; F:histone acetyltransferase binding; F:protein heterodimerization activity; F:signal transducer activity; P:transcrip…
lymphocyte cytosolic protein 2	20	4	11	5	P:transmembrane receptor protein tyrosine kinase signaling pathway; C:cytoplasm; C:cytosol; P:blood coagulation; P:T cell receptor signaling pathway; P:immune response; F:protein binding; P:platelet activation
microtubule-associated rp eb member 1	10	2	6	5	P:protein localization to microtubule; C:spindle; P:mitosis; C:microtubule; C:cytoplasm; C:cortical microtubule cytoskeleton; P:cell division; F:microtubule plus-end binding; P:negative regulation of microtubule polymerization; F:protein binding; F:microtubule binding; P:cell cycle; C:cytoskeleton; C:cytoplasmic microtubule; C:cell projection; C:Golgi apparatus; C:cell projection membrane; C:micr…
d-e-a-d box polypeptide 3	23	5	8	4.6	F:nucleic acid binding; F:helicase activity; F:ATP binding; F:nucleotide binding; F:hydrolase activity; F:ATP-dependent helicase activity; P:interspecies interaction between organisms; F:DNA binding; C:nucleus; F:ATP-dependent RNA helicase activity; C:cytoplasm; F:RNA binding; F:protein binding; C:nuclear speck
tyrosine-protein kinase lyn	23	5	14	4.6	P:positive regulation of stress-activated protein kinase signaling pathway; P:positive regulation of cell proliferation; ; C:nucleus; F:ATP binding; P:erythrocyte differentiation; P:B cell receptor signaling pathway; P:response to DNA damage stimulus; P:peptidyl-tyrosine phosphorylation; F:protein complex binding; C:membrane raft; F:nucleotide binding; P:protein amino acid autophosphorylation; C:…
member ras oncogene family	13	3	2	4.33333	F:GTP binding; P:small GTPase mediated signal transduction; F:nucleotide binding; C:Golgi apparatus; P:protein transport; P:GTP catabolic process; C:endoplasmic reticulum; F:GTPase activity; P:vesicle-mediated transport; P:transport; C:neuronal cell body; P:ER to Golgi vesicle-mediated transport; C:insoluble fraction; C:soluble fraction; P:intracellular protein transport; P:Rab protein signal tra…
serine peptidase 1	13	3	8	4.33333	P:proteolysis; F:serine-type endopeptidase activity; P:regulation of cell growth; F:insulin-like growth factor binding; F:catalytic activity; F:peptidase activity; C:extracellular region; C:extracellular matrix; P:negative regulation of BMP signaling pathway; P:negative regulation of transforming growth factor beta receptor signaling pathway; C:extracellular space; F:hydrolase activity; F:growth …
ribosomal protein s2	21	5	17	4.2	F:structural constituent of ribosome; C:cytosolic small ribosomal subunit; C:ribonucleoprotein complex; P:translation; F:RNA binding; F:protein complex binding; P:ribosomal small subunit assembly; C:ribosome; P:formation of translation preinitiation complex; C:intracellular; C:small ribosomal subunit; F:fibroblast growth factor 3 binding; F:fibroblast growth factor 1 binding; P:cellular protein m…
amyloid beta a4 partial	20	5	9	4	C:cytoplasm; C:cytoskeleton; P:signal transduction; C:plasma membrane; C:lamellipodium; C:focal adhesion; C:cell junction; P:blood coagulation; C:cytosol
b-cell translocation gene anti-proliferative	16	4	24	4	P:positive regulation of angiogenesis; P:positive regulation of endothelial cell differentiation; C:nucleus; F:enzyme binding; C:cytoplasm; F:protein binding; P:regulation of apoptosis; P:negative regulation of cell proliferation; P:positive regulation of myoblast differentiation; P:protein amino acid methylation; F:kinase binding; P:cell migration; P:response to oxidative stress; P:response to p…
ena vasp protein	12	3	13	4	C:cytoplasm; F:profilin binding; P:actin polymerization or depolymerization; C:focal adhesion; F:SH3 domain binding; C:lamellipodium; P:actin filament organization; F:actin binding; P:cell surface receptor linked signaling pathway; F:protein binding; P:organ morphogenesis; P:nervous system development; C:cytosol; C:cytoskeleton
nuclear mitotic apparatus protein 1	12	3	1	4	P:mitotic cell cycle; C:spindle; C:chromosome; C:spindle microtubule; C:nucleus; P:mitotic anaphase; P:nucleus organization; P:G2/M transition of mitotic cell cycle; C:nucleoplasm; C:nucleolus; C:spindle pole; F:protein binding; C:cytosol; F:structural molecule activity
histone-lysine n-methyltransferase mll5	23	6	10	3.83333	P:histone H3-K4 methylation; P:positive regulation of granulocyte differentiation; P:retinoic acid receptor signaling pathway; C:nucleus; P:erythrocyte differentiation; P:cellular response to retinoic acid; F:metal ion binding; P:regulation of transcription, DNA-dependent; P:chromatin modification; C:MLL5-L complex; F:histone methyltransferase activity (H3-K4 specific); P:cell cycle; P:transcript…
interferon regulatory factor 8	15	4	7	3.75	P:positive regulation of interleukin-12 production; P:positive regulation of interferon-gamma production; F:transcription factor activity; P:defense response to protozoan; C:nucleus; F:DNA binding; P:negative regulation of growth of symbiont in host; P:cellular response to lipopolysaccharide; P:positive regulation of transcription, DNA-dependent; P:phagocytosis; P:defense response to bacterium; P…
calmodulin	26	7	32	3.71429	F:protein domain specific binding; F:phosphoinositide 3-kinase binding; F:N-terminal myristoylation domain binding; F:thioesterase binding; P:response to calcium ion; P:positive regulation of DNA binding; F:titin binding; F:calcium-dependent protein binding; P:cell cycle; P:regulation of cytokinesis; F:phospholipase binding; F:calcium ion binding; C:spindle microtubule; C:centrosome; C:spindle po…
c-src tyrosine kinase	11	3	1	3.66667	F:ATP binding; C:cytoplasm; F:non-membrane spanning protein tyrosine kinase activity; F:nucleotide binding; P:protein amino acid phosphorylation; F:protein phosphatase binding; P:negative regulation of cell proliferation; ; C:intracellular membrane-bounded organelle; C:cell-cell junction; F:kinase activity; C:membrane; F:protein kinase activity; F:proline-rich region binding; C:centrosome; P:regu…
estrogen receptor binding site associated antigen 9 variant 1	11	3	10	3.66667	C:focal adhesion; C:Golgi apparatus; C:plasma membrane; F:receptor activity
fibrinogen-like 2	11	3	2	3.66667	F:receptor binding; C:extracellular space; P:signal transduction; C:fibrinogen complex; C:extracellular region
finished clone 1014h19	11	3	3	3.66667	-
notch 2 preproprotein	11	3	0	3.66667	P:positive regulation of apoptosis; P:cell growth; C:cell surface; C:membrane; C:nucleus; P:Notch signaling pathway; P:multicellular organismal development; P:cell differentiation; P:morphogenesis of an epithelial sheet; F:protein binding; P:organ morphogenesis; C:integral to plasma membrane; P:positive regulation of Ras protein signal transduction; P:negative regulation of cell proliferation; P:…
retinoblastoma binding protein 6	11	3	42	3.66667	C:nucleus; F:nucleic acid binding; F:zinc ion binding; P:protein ubiquitination; C:nucleolus; F:protein binding; F:ubiquitin-protein ligase activity; F:metal ion binding; C:ubiquitin ligase complex
c-terminal binding protein 1	14	4	14	3.5	F:cofactor binding; P:metabolic process; F:oxidoreductase activity, acting on the CH-OH group of donors, NAD or NADP as acceptor; F:NAD or NADH binding; F:binding; F:catalytic activity; F:protein domain specific binding; P:white fat cell differentiation; P:regulation of transcription from RNA polymerase II promoter by nuclear hormone receptor; P:positive regulation of histone deacetylation; C:tra…
ubiquitin-conjugating enzyme e2 variant 1	14	4	5	3.5	P:protein polyubiquitination; P:toll-like receptor 2 signaling pathway; P:toll-like receptor signaling pathway; C:nucleus; P:protein K63-linked ubiquitination; P:cell differentiation; P:toll-like receptor 1 signaling pathway; C:ubiquitin conjugating enzyme complex; P:positive regulation of I-kappaB kinase/NF-kappaB cascade; P:regulation of transcription, DNA-dependent; P:T cell receptor signaling…
chromodomain helicase dna binding protein 4	17	5	5	3.4	F:helicase activity; F:hydrolase activity; C:NuRD complex; F:DNA binding; C:nucleus; F:nucleic acid binding; F:hydrolase activity, acting on acid anhydrides, in phosphorus-containing anhydrides; F:ATP binding; F:metal ion binding; P:regulation of transcription, DNA-dependent; P:chromatin modification; P:transcription, DNA-dependent; F:nucleotide binding; C:cytoplasm; F:transcription factor bindin…
pinin	17	5	40	3.4	C:cytoplasm; C:nuclear speck; C:catalytic step 2 spliceosome; C:nucleolus; C:nucleus; P:cell-cell adhesion; P:mRNA processing; C:desmosome; F:DNA binding; P:RNA splicing; C:cell junction; P:regulation of transcription, DNA-dependent; C:spliceosomal complex; P:transcription, DNA-dependent
bac clone ch261-79g9 from chromosome complete sequence	10	3	10	3.33333	-
col4a1 protein	10	3	5	3.33333	F:extracellular matrix structural constituent; F:platelet-derived growth factor binding; C:collagen; F:protein binding; C:collagen type IV; P:angiogenesis; P:epithelial cell differentiation; C:extracellular region; C:basement membrane; C:proteinaceous extracellular matrix; F:binding; F:molecular_function; C:cellular_component
disintegrin and metalloproteinase domain-containing protein 10	10	3	1	3.33333	C:cell surface; F:protein kinase binding; P:protein amino acid phosphorylation; C:nucleus; F:metal ion binding; F:protein homodimerization activity; F:metallopeptidase activity; F:peptidase activity; P:Notch signaling pathway; F:metalloendopeptidase activity; P:membrane protein ectodomain proteolysis; C:cytoplasm; P:proteolysis; C:Golgi-associated vesicle; P:negative regulation of cell adhesion; …
finished clone 725l11	10	3	4	3.33333	-
proteasome ( macropain) alpha 3	10	3	5	3.33333	C:cytoplasm; P:proteolysis involved in cellular protein catabolic process; F:threonine-type endopeptidase activity; F:peptidase activity; C:proteasome core complex, alpha-subunit complex; C:nucleus; P:ubiquitin-dependent protein catabolic process; F:endopeptidase activity; F:hydrolase activity; C:proteasome core complex; C:proteasome complex; P:mRNA metabolic process; P:RNA metabolic process; P:c…
acidic leucine-rich nuclear phosphoprotein 32 family member a	13	4	3	3.25	C:nuclear matrix; C:nucleus; C:perinuclear region of cytoplasm; P:regulation of transcription, DNA-dependent; C:cytoplasm; P:nucleocytoplasmic transport; C:endoplasmic reticulum; P:transcription, DNA-dependent
ww domain containing adaptor with coiled-coil	13	4	1	3.25	; F:chromatin binding; ; C:nucleus; P:response to DNA damage stimulus; P:positive regulation of transcription, DNA-dependent; P:chromatin modification; C:spliceosomal complex; F:protein binding; C:nuclear speck; P:cell cycle checkpoint; P:histone monoubiquitination; P:regulation of transcription, DNA-dependent; P:transcription, DNA-dependent
heterogeneous nuclear ribonucleoprotein u (scaffold attachment factor a)	32	10	10	3.2	C:cell surface; F:RNA binding; P:cell killing; C:nucleus; F:DNA binding; F:ATP binding; C:ribonucleoprotein complex; C:CRD-mediated mRNA stability complex; P:CRD-mediated mRNA stabilization; F:nucleotide binding; C:cytoplasm; P:RNA processing; P:nuclear mRNA splicing, via spliceosome; P:RNA splicing; C:heterogeneous nuclear ribonucleoprotein complex; C:nucleoplasm; P:gene expression; C:catalytic …
ribosomal protein l23a	16	5	13	3.2	P:cell proliferation; C:TORC2 complex; C:nucleus; P:cellular protein metabolic process; P:endocrine pancreas development; F:structural constituent of ribosome; P:translational termination; P:translational elongation; P:translation; C:cytosolic large ribosomal subunit; F:nucleotide binding; P:viral reproduction; P:viral infectious cycle; C:ribosome; P:viral transcription; C:cytosol; F:rRNA binding…
ribosomal protein s24	47	15	102	3.13333	P:erythrocyte homeostasis; C:nucleus; P:cellular protein metabolic process; C:ribonucleoprotein complex; P:ribosomal small subunit biogenesis; P:endocrine pancreas development; P:maturation of SSU-rRNA from tricistronic rRNA transcript (SSU-rRNA, 5.8S rRNA, LSU-rRNA); F:structural constituent of ribosome; C:small ribosomal subunit; P:translational termination; P:translational elongation; C:cytoso…
dead (asp-glu-ala-asp) box polypeptide 17	27	9	2	3	F:helicase activity; F:RNA binding; F:nucleic acid binding; F:ATP binding; F:nucleotide binding; F:hydrolase activity; C:nucleus; F:ATP-dependent helicase activity
eukaryotic translation initiation factor 3 subunit e	12	4	9	3	P:nuclear-transcribed mRNA catabolic process, nonsense-mediated decay; F:protein N-terminus binding; P:translational initiation; C:cytoplasm; F:translation initiation factor activity; C:PML body; C:eukaryotic translation initiation factor 3 complex; C:nucleus; C:chromatin; P:negative regulation of translational initiation; P:cellular protein metabolic process; P:regulation of translational initia…
choline transporter-like protein 2	12	4	35	3	F:choline transmembrane transporter activity; P:positive regulation of I-kappaB kinase/NF-kappaB cascade; C:integral to membrane; F:signal transducer activity; P:transmembrane transport; P:signal transduction; P:choline transport; C:plasma membrane
integrin beta-1 precursor	18	6	13	3	P:cell-matrix adhesion; P:integrin-mediated signaling pathway; F:binding; F:receptor activity; P:multicellular organismal development; P:cell adhesion; C:integrin complex; C:membrane; P:positive regulation of apoptosis; P:cell fate specification; P:negative regulation of cell differentiation; C:cell surface; P:positive regulation of cell proliferation; P:in utero embryonic development; C:intercal…
pol-like protein ens- partial	12	4	2	3	-
rho guanine nucleotide exchange factor 12	15	5	3	3	; C:cytoplasm; F:Rho guanyl-nucleotide exchange factor activity; P:regulation of Rho protein signal transduction; F:guanyl-nucleotide exchange factor activity; C:intracellular
