# Supplementary material for: Characterization of Chicken Spleen Transcriptome after Infection with Salmonella enterica Serovar Enteritidis
Source: PLoS One. 2012 Oct 19;7(10):e48101. doi: 10.1371/journal.pone.0048101 (PMC3477135; doi:10.1371/journal.pone.0048101)
Supplement: Table S3 — List of gene predicted as upregulated in the spleen after i.v. S . Enteritidis infection based on 454 pyrosequencing. (XLS) [file pone.0048101.s003.xls]

## Sheet: Table S3
Seq.description			Noninfected	Infected	Vaccinated	Infected to NonInfected	Vaccinated to NonInfected
chemokine ah221	LOC417536	AH221	4	21	18	5.25	4.5	F:chemokine activity; C:extracellular space; C:extracellular region; P:immune response
aldehyde dehydrogenase 3 member a2		aldH3A2	1	4	12	4	12	-
angiogenin / ribonuclease a		ang	13	98	26	7.53846	2	F:nucleic acid binding; F:hydrolase activity; F:pancreatic ribonuclease activity; F:endonuclease activity; C:extracellular region; P:negative regulation of translation; P:angiogenesis; P:multicellular organismal development; P:cell differentiation; F:nuclease activity; F:sugar binding; C:collagen; F:binding; F:mannose binding
annexin a2		anxA2	1	9	8	9	8	P:cellular response to acid; F:phospholipase inhibitor activity; P:fibrinolysis; F:cytoskeletal protein binding; P:positive regulation of vesicle fusion; C:early endosome; P:positive regulation of binding; C:basement membrane; C:sarcolemma; C:extrinsic to plasma membrane; C:cytoplasm; P:angiogenesis; C:extracellular region; C:midbody; F:calcium-dependent phospholipid binding; F:calcium ion bindin…
acid ceramidase		asaH1	2	5	15	2.5	7.5	P:lipid metabolic process; C:lysosome; F:hydrolase activity; F:ceramidase activity
argininosuccinate synthase		ASS1	2	16	12	8	6	F:ATP binding; F:ligase activity; F:nucleotide binding; P:cellular amino acid biosynthetic process; P:arginine biosynthetic process; F:argininosuccinate synthase activity; P:response to mycotoxin; P:urea cycle; C:cytosol; P:response to zinc ion; P:midgut development; P:cellular response to tumor necrosis factor; P:cellular response to cAMP; C:cell body fiber; P:response to growth hormone stimulus…
atp synthase subunit mitochondrial	ATP5A1	atp	3	5	15	1.66667	5	C:mitochondrial proton-transporting ATP synthase complex; F:ATPase activity; C:mitochondrion; C:mitochondrial inner membrane; P:ATP catabolic process; C:proton-transporting ATP synthase complex, coupling factor F(o); C:membrane; C:mitochondrial proton-transporting ATP synthase complex, coupling factor F(o); P:ion transport; P:transport; P:ATP metabolic process; F:molecular_function; P:ATP biosynt…
atpase h+ transporting v1 subunit g isoform 1		atp6V1G1	2	2	17	1	8.5	F:hydrolase activity, acting on acid anhydrides, catalyzing transmembrane movement of substances; P:proton transport; C:vacuolar proton-transporting V-type ATPase complex
avidin		AVD	0	168	31	#DIV/0!	#DIV/0!	C:extracellular region
beta-2 microglobulin		b2m	28	92	96	3.28571	3.42857	P:antigen processing and presentation of exogenous protein antigen via MHC class Ib, TAP-dependent; P:response to molecule of bacterial origin; P:antigen processing and presentation of peptide antigen via MHC class I; C:external side of plasma membrane; C:MHC class I protein complex; C:extracellular region; P:positive regulation of T cell mediated cytotoxicity; P:protein refolding; P:immune respo…
complement component 1, q subcomponent, A chain		c1qA	3	22	0	7.33333	0	F:molecular_function; C:collagen; P:complement activation, classical pathway; P:biological_process; C:extracellular region; P:innate immune response; C:cellular_component
complement C1q subcomponent subunit B		c1qB	0	5	10	#DIV/0!	#DIV/0!	P:complement activation, classical pathway; F:protein homodimerization activity; C:extracellular region; P:innate immune response
complement component 1, q subcomponent, C chain		c1qG	6	34	12	5.66667	2	C:collagen; P:negative regulation of granulocyte differentiation; P:negative regulation of macrophage differentiation; F:molecular_function; C:extracellular region; C:cellular_component; P:innate immune response; P:complement activation, classical pathway; P:biological_process
coiled-coil domain containing 86	ChEST639d13	ccdc86	1	9	5	9	5	C:integral to membrane
mhc class II invariant chain, CD74 molecule		CD74	0	18	0	#DIV/0!	#DIV/0!	C:membrane; P:intracellular protein transport; P:antigen processing and presentation; P:immune response; F:MHC class II protein binding; P:negative regulation of DNA damage response, signal transduction by p53 class mediator; P:chaperone mediated protein folding requiring cofactor; C:vacuole; P:cell proliferation; F:cytokine receptor activity; P:positive regulation of peptidyl-tyrosine phosphoryl…
bac clone ch261-13j22 from chromosome complete sequence		ch26l j22	1	3	14	3	14	-
bac clone ch261-95n9 from chromosome complete sequence		ch26l n9	0	0	11	#DIV/0!	#DIV/0!	-
choline transporter-like protein 2	LOC426094	ctl2	12	4	35	0.333333	2.91667	F:choline transmembrane transporter activity; P:positive regulation of I-kappaB kinase/NF-kappaB cascade; C:integral to membrane; F:signal transducer activity; P:transmembrane transport; P:signal transduction; P:choline transport; C:plasma membrane
cathepsin b		ctsB	8	52	27	6.5	3.375	P:regulation of catalytic activity; C:lysosome; P:proteolysis; F:peptidase activity; F:cysteine-type endopeptidase activity; F:cysteine-type peptidase activity; F:hydrolase activity; C:melanosome; P:skeletal muscle tissue development; P:response to mechanical stimulus; P:response to wounding; P:response to interleukin-4; P:response to peptide hormone stimulus; C:sarcolemma; F:peptide binding; P:a…
cathepsin c		ctsC	9	30	22	3.33333	2.44444	P:proteolysis; F:cysteine-type endopeptidase activity; C:lysosome; F:hydrolase activity; F:cysteine-type peptidase activity; F:peptidase activity; P:response to organic substance; F:identical protein binding; P:aging; C:Golgi apparatus; F:chloride ion binding; C:endoplasmic reticulum; F:protein self-association; P:immune response
cathepsin d		ctsD	6	5	18	0.833333	3	C:lysosome; C:mitochondrion; P:proteolysis; F:aspartic-type endopeptidase activity; P:autophagic vacuole assembly; F:peptidase activity; F:hydrolase activity
cathepsin s		ctsS	9	38	9	4.22222	1	C:lysosome; P:proteolysis; C:intracellular membrane-bounded organelle; C:membrane; F:peptidase activity; F:cysteine-type endopeptidase activity; F:hydrolase activity; F:cysteine-type peptidase activity; F:protein binding
udp-n-acetylglucosamine--dolichyl-phosphate n-acetylglucosaminephosphotransferase		dpagt1	6	3	12	0.5	2	C:integral to membrane; F:phospho-N-acetylmuramoyl-pentapeptide-transferase activity; F:transferase activity
endoplasmic reticulum lectin 1		erlEC1	0	7	15	#DIV/0!	#DIV/0!	C:endoplasmic reticulum lumen; C:endoplasmic reticulum; F:glycoprotein binding; P:ER-associated protein catabolic process; F:protein binding
extracellular fatty acid binding protein		EXFABP	7	107	36	15.2857	5.14286	F:linoleic acid binding; P:positive regulation of cell proliferation; F:oleic acid binding; P:response to drug; P:positive regulation of myotube differentiation; F:transporter activity; F:arachidonic acid binding; P:fatty acid transport; P:embryonic development ending in birth or egg hatching; P:response to lipopolysaccharide; C:extracellular space; P:response to cytokine stimulus; P:fatty acid h…
fibronectin		fn1	4	24	14	6	3.5	P:regulation of cell shape; P:cell migration; P:acute-phase response; P:cell-substrate junction assembly; C:basement membrane; C:proteinaceous extracellular matrix; C:extracellular matrix; P:wound healing; C:extracellular region; C:apical plasma membrane; F:peptidase activator activity; F:heparin binding; P:cell-matrix adhesion; P:cell adhesion; P:substrate adhesion-dependent cell spreading; F:pr…
ferritin heavy chain		FTH1	29	152	97	5.24138	3.34483	F:transition metal ion binding; F:ferric iron binding; F:ferroxidase activity; F:oxidoreductase activity; P:iron ion transport; P:negative regulation of cell proliferation; P:cellular iron ion homeostasis; P:immune response; F:binding; F:metal ion binding; P:oxidation reduction; C:mitochondrion
granulin precursor	ChEST633b11	GRN	1	12	0	12	0	F:growth factor activity; C:extracellular space; F:cytokine activity; P:signal transduction; C:extracellular region
glutathione s-transferase alpha class	GSTA3	gstA	1	14	7	14	7	F:transferase activity; P:metabolic process; F:glutathione transferase activity; P:glutathione metabolic process; C:cytoplasm
heme oxygenase 1		hmoX1	7	26	14	3.71429	2	P:erythrocyte homeostasis; P:negative regulation of smooth muscle cell proliferation; P:positive regulation of smooth muscle cell proliferation; P:response to oxidative stress; P:positive regulation of I-kappaB kinase/NF-kappaB cascade; P:anti-apoptosis; F:heme binding; F:metal ion binding; F:protein homodimerization activity; P:iron ion homeostasis; F:heme oxygenase (decyclizing) activity; C:end…
immunoglobulin heavy chain variable region		IgA	26	216	9	8.30769	0.346154	P:positive regulation of B cell proliferation; F:antigen binding
immunoglobulin lambda light chain		IgLC	117	505	480	4.31624	4.10256	P:positive regulation of B cell proliferation; F:antigen binding
immunoglobulin mu heavy chain		IgM	47	278	102	5.91489	2.17021	P:positive regulation of B cell proliferation; F:antigen binding
immunoglobulin mu and gamma heavy s regions		IgY	6	0	56	0	9.33333	P:positive regulation of B cell proliferation; F:antigen binding
immune-responsive gene 1		irg1	0	9	0	#DIV/0!	#DIV/0!	P:response to lipopolysaccharide; P:propionate catabolic process; F:2-methylcitrate dehydratase activity
l-lactate dehydrogenase b		ldhB	7	21	19	3	2.71429	C:mitochondrion; F:binding; F:oxidoreductase activity; C:cytoplasm; P:cellular carbohydrate metabolic process; P:glycolysis; F:L-lactate dehydrogenase activity; F:structural constituent of eye lens; P:oxidation reduction; P:carbohydrate metabolic process; F:oxidoreductase activity, acting on the CH-OH group of donors, NAD or NADP as acceptor; F:catalytic activity; P:metabolic process
lamin b1		lmnB1	3	10	3	3.33333	1	F:structural molecule activity; C:lamin filament; C:membrane; C:nuclear inner membrane; C:nucleus; P:cellular component disassembly involved in apoptosis; C:nuclear envelope; C:nuclear matrix; P:apoptosis; F:protein binding
hypothetical protein LOC769855	FAM105A	LOC	0	0	13	#DIV/0!	#DIV/0!	-
leukotriene a4 hydrolase		LTA4	3	0	8	0	2.66667	P:proteolysis; F:binding; C:cytoplasm; F:metallopeptidase activity; P:leukotriene biosynthetic process; F:leukotriene-A4 hydrolase activity; F:zinc ion binding; C:nucleus; P:response to zinc ion; P:response to peptide hormone stimulus; F:metal ion binding; P:hormone biosynthetic process; F:epoxide hydrolase activity; P:prostanoid metabolic process; F:peptidase activity; P:Type I pneumocyte differ…
lymphocyte antigen 86, LY86 or Md1		ly86	1	9	4	9	4	C:extracellular space; C:extracellular region; P:inflammatory response; P:innate immune response
microsomal glutathione s-transferase 1		mgsT1	1	8	7	8	7	P:glutathione metabolic process; C:mitochondrion; F:transferase activity; C:microsome; C:mitochondrial inner membrane; F:glutathione transferase activity; P:protein homotrimerization; C:integral to membrane; C:membrane; C:mitochondrial outer membrane; C:endoplasmic reticulum membrane; C:endoplasmic reticulum; P:response to drug; C:apical part of cell; C:nucleus; P:response to organic nitrogen; F:…
---NA---V1	LOC776515 uncharacterized	NAv1	4	1	20	0.25	5	-
---NA---v3		NAv3	0	0	10	#DIV/0!	#DIV/0!
nuclear receptor coactivator 4		ncoA4	1	4	10	4	10	F:receptor activity
nucleoside diphosphate kinase variant 1	NME2	ndkV1	3	8	15	2.66667	5	F:nucleoside diphosphate kinase activity; P:nucleotide metabolic process; F:ATP binding; P:GTP biosynthetic process; F:metal ion binding; F:kinase activity; P:regulation of epidermis development; P:CTP biosynthetic process; C:lamellipodium; C:mitochondrion; F:nucleotide binding; C:cytoplasm; P:UTP biosynthetic process; C:ruffle; P:positive regulation of epithelial cell proliferation; P:positive r…
necap endocytosis associated 2		NECAP2	6	25	13	4.16667	2.16667	C:clathrin vesicle coat; C:membrane; P:endocytosis; C:coated pit; C:cytoplasmic vesicle; P:protein transport; C:plasma membrane; C:intracellular
nuclear factor of activated t-cells, Ca2+ and calcineurin-dependent		nfaTC3	0	0	11	#DIV/0!	#DIV/0!	-
NK-lysin	LOC693257	NKL	2	4	23	2	11.5	P:lipid metabolic process; P:killing of cells of another organism; P:defense response to fungus; C:extracellular region; P:defense response to bacterium
anti-apoptotic protein nr13		nr13	1	5	11	5	11	P:regulation of apoptosis; C:integral to membrane; C:plasma membrane; P:apoptosis; C:membrane; P:negative regulation of apoptosis; C:mitochondrial part; P:gastrulation; P:somitogenesis
ovotransferrin	TFEW	OTFB	1	11	5	11	5	P:cellular iron ion homeostasis; P:iron ion transport; F:ferric iron binding; C:extracellular region; P:acute-phase response; P:response to lipopolysaccharide; P:ion transport; C:extracellular matrix; F:metal ion binding; C:extracellular space; P:iron ion homeostasis; P:transport
ras-related c3 botulinum toxin substrate 1 precursor	RAC1	p21-Rac1	1	12	18	12	18	P:regulation of small GTPase mediated signal transduction; P:T cell costimulation; C:cytosol; C:plasma membrane; F:enzyme binding; F:GTPase activity; P:positive regulation of Rho protein signal transduction; F:thioesterase binding; P:small GTPase mediated signal transduction; P:response to wounding; C:intracellular; P:cellular component movement; P:GTP catabolic process; P:inflammatory response; …
pleckstrin		plek	0	9	0	#DIV/0!	#DIV/0!	; P:cell projection organization; P:protein secretion by platelet; P:phosphatidylinositol metabolic process; F:protein homodimerization activity; F:phosphatidylinositol-3,4-bisphosphate binding; P:positive regulation of actin filament depolymerization; P:positive regulation of inositol-polyphosphate 5-phosphatase activity; P:positive regulation of integrin activation; P:cortical actin cytoskeleto…
prefoldin subunit 4		pfdn4	0	1	9	#DIV/0!	#DIV/0!	F:unfolded protein binding; P:protein folding; C:prefoldin complex; F:chaperone binding; C:cytosol; P:chaperone mediated protein folding independent of cofactor; P:cellular protein metabolic process; P:'de novo' posttranslational protein folding
phosphoglycerate kinase	PGK1	pgk	3	6	13	2	4.33333	C:chromosome; F:ATP binding; P:phosphorylation; C:cytoplasm; F:transferase activity; F:nucleotide binding; F:phosphoglycerate kinase activity; P:glycolysis; P:carbohydrate metabolic process; P:gluconeogenesis; P:glucose metabolic process; C:cytosol; F:kinase activity
peroxiredoxin 4		PRDX4	1	13	4	13	4	F:oxidoreductase activity; F:antioxidant activity; F:peroxiredoxin activity; P:oxidation reduction; P:cell redox homeostasis
protein kinase, cAMP-dependent, regulatory, type I, alpha (tissue specific extinguisher 1)		prkAR1a	0	4	13	#DIV/0!	#DIV/0!	-
peroxiredoxin 1		PRDX1	7	52	29	7.42857	4.14286	C:mitochondrion; P:cell redox homeostasis; F:oxidoreductase activity; C:cytoplasm; F:thioredoxin peroxidase activity; P:hydrogen peroxide catabolic process; F:protein binding; C:nucleus; F:peroxiredoxin activity; P:oxidation reduction; F:peroxidase activity; F:antioxidant activity; C:melanosome
retinoblastoma binding protein 6	RBBP6	RBB6	11	3	42	0.272727	3.81818	C:nucleus; F:nucleic acid binding; F:zinc ion binding; P:protein ubiquitination; C:nucleolus; F:protein binding; F:ubiquitin-protein ligase activity; F:metal ion binding; C:ubiquitin ligase complex
rna exonuclease 1 homolog (cerevisiae)		rexo1	0	10	6	#DIV/0!	#DIV/0!	F:nucleic acid binding; F:exonuclease activity; C:intracellular
regulator of g-protein signaling 1		rgs1	0	3	12	#DIV/0!	#DIV/0!	F:signal transducer activity; P:regulation of G-protein coupled receptor protein signaling pathway; F:GTPase activator activity; C:cytoplasm; P:positive regulation of GTPase activity; P:G-protein coupled receptor protein signaling pathway; P:negative regulation of signal transduction; C:plasma membrane; P:signal transduction
retinoid X receptor alpha		RXRa	2	0	27	0	13.5	F:ligand-regulated transcription factor activity; F:sequence-specific DNA binding; F:retinoid-X receptor activity; F:transcription factor activity; C:nucleus; F:zinc ion binding; P:regulation of transcription, DNA-dependent; F:steroid binding; F:transcription coactivator activity; F:metal ion binding; F:steroid hormone receptor activity; F:DNA binding; F:ligand-dependent nuclear receptor activity…
serum amyloid a	LOC100858103	SAA	0	13	14	#DIV/0!	#DIV/0!	P:acute-phase response; C:high-density lipoprotein particle; C:extracellular region
s-adenosylhomocysteine hydrolase	AHCY	SAHH	0	2	9	#DIV/0!	#DIV/0!	F:adenosylhomocysteinase activity; P:one-carbon metabolic process; C:cytoplasm; F:hydrolase activity; C:melanosome; P:S-adenosylmethionine cycle; P:methylation; P:xenobiotic metabolic process; F:protein binding; C:cytosol
microsomal signal peptidase complex catalytic subunit sec11c		sec11C	1	9	8	9	8	P:proteolysis; F:serine-type peptidase activity; C:integral to membrane; C:membrane; F:peptidase activity; P:signal peptide processing; F:hydrolase activity; C:microsome; C:endoplasmic reticulum membrane; C:endoplasmic reticulum; F:molecular_function; C:cellular_component; P:biological_process
small edrk-rich factor 1	SERF1A	serf1	6	3	20	0.5	3.33333	P:nervous system development; F:molecular_function; C:cellular_component
solute carrier family 35 member b1		slc35b1	0	9	0	#DIV/0!	#DIV/0!	C:endoplasmic reticulum membrane; P:carbohydrate transport; C:integral to membrane; C:endoplasmic reticulum; C:membrane; P:transmembrane transport; P:transport; C:microsome; ; F:UDP-galactose transmembrane transporter activity
single-stranded dna binding protein 1		ssbp1	1	3	11	3	11	P:DNA replication; F:single-stranded DNA binding; C:mitochondrial nucleoid; C:mitochondrion; P:mitochondrion morphogenesis; P:positive regulation of helicase activity; F:DNA binding; F:molecular_function
transmembrane protein 123		tmem123	4	19	26	4.75	6.5	P:oncosis; C:external side of plasma membrane; F:receptor activity; C:integral to membrane; C:membrane
thymosin beta	LOC100502566	tmsB	14	92	9	6.57143	0.642857	P:sequestering of actin monomers; C:cytoplasm; C:cytoskeleton; F:actin binding; P:cytoskeleton organization; P:actin cytoskeleton organization
translocating chain-associated membrane protein 1		tram1	0	4	11	#DIV/0!	#DIV/0!	C:integral to membrane; C:membrane; C:endoplasmic reticulum membrane; C:endoplasmic reticulum; P:transmembrane transport; P:protein transport
similar to Trappin-6	LOC418141	trap6	1	18	13	18	13	F:peptidase inhibitor activity; C:extracellular region; P:copulation; P:negative regulation of peptidase activity
thioredoxin domain-containing protein 5 (endoplasmic reticulum)		txnDC5	2	14	43	7	21.5	C:endoplasmic reticulum lumen; P:cell redox homeostasis; F:isomerase activity; C:endoplasmic reticulum
ubiquitin a-52 residue ribosomal protein fusion product 1		uba52	0	2	12	#DIV/0!	#DIV/0!	F:structural constituent of ribosome; P:toll-like receptor 3 signaling pathway; P:activation of MAPK activity involved in innate immune response; C:endosome membrane; P:toll-like receptor 2 signaling pathway; C:nucleus; ; C:cytoplasm; P:translation; ; P:toll-like receptor 7 signaling pathway; C:ribosome; P:MyD88-dependent toll-like receptor signaling pathway; P:toll-like receptor signaling pathwa…
ubx domain-containing protein 4	UBXN4	ubxD4	6	17	7	2.83333	1.16667	C:endoplasmic reticulum membrane; P:response to unfolded protein; C:membrane; C:endoplasmic reticulum; C:nuclear envelope; C:nucleus; F:protein binding
vacuolar h+ atp synthase 16 kda proteolipid subunit variant 1	ATP6V0C	vha16	2	14	9	7	4.5	P:ATP synthesis coupled proton transport; C:proton-transporting ATP synthase complex, coupling factor F(o); C:proton-transporting V-type ATPase, V0 domain; C:integral to membrane; C:membrane; P:ATP hydrolysis coupled proton transport; P:ion transport; F:hydrogen ion transporting ATP synthase activity, rotational mechanism; P:transport; F:hydrogen ion transmembrane transporter activity; P:proton t…
vimentin		VIM	1	3	12	3	12	C:intermediate filament; F:structural constituent of eye lens; C:cell projection; P:lens fiber cell development; C:cytoplasm; C:cell leading edge; F:protein C-terminus binding; F:structural constituent of cytoskeleton; C:plasma membrane; P:intermediate filament-based process; F:protein kinase binding; C:intermediate filament cytoskeleton; C:type III intermediate filament; P:astrocyte development;…
zinc finger protein 706	ZF706	znf706	3	11	10	3.66667	3.33333	F:metal ion binding; F:zinc ion binding; C:intracellular; F:molecular_function; P:biological_process; C:cellular_component
cellular nucleic acid-binding	CNBP	znf9	8	15	20	1.875	2.5	F:transcription factor activity; F:DNA binding; C:cytoplasm; F:zinc ion binding; P:regulation of transcription, DNA-dependent; F:protein binding; F:metal ion binding; C:endoplasmic reticulum; P:transcription, DNA-dependent; P:cholesterol biosynthetic process; P:positive regulation of transcription from RNA polymerase II promoter; F:single-stranded RNA binding; C:nucleus; F:nucleic acid binding; F…
