# Supplementary material for: Characterization of Chicken Spleen Transcriptome after Infection with Salmonella enterica Serovar Enteritidis
Source: PLoS One. 2012 Oct 19;7(10):e48101. doi: 10.1371/journal.pone.0048101 (PMC3477135; doi:10.1371/journal.pone.0048101)
Supplement: Table S4 — Expression of genes upregulated in the spleen after i.v. S . Enteritidis in sorted splenic leukocytes determined by real time PCR. (XLS) [file pone.0048101.s004.xls]

## Sheet: TABLE S4
	NonInf	NonInf	NonInf	NonInf	Inf	Inf	Inf	Inf	Vacc	Vacc	Vacc	Vacc	NonInf	NonInf	NonInf	NonInf	Inf	Inf	Inf	Inf	Vacc	Vacc	Vacc	Vacc	NonInf	NonInf	NonInf	NonInf	Inf	Inf	Inf	Inf	Vacc	Vacc	Vacc	Vacc	NonInf	NonInf	NonInf	NonInf	Inf	Inf	Inf	Inf	Vacc	Vacc	Vacc	Vacc	NonInf
	B-cell	B-cell	B-cell	B-cell NI	B-cell	B-cell	B-cell	B-cell INF	B-cell	B-cell	B-cell	B-cell VACC	CD4	CD4	CD4	CD4 NI	CD4	CD4	CD4	CD4 INF	CD4	CD4	CD4	CD4 VACC	CD8	CD8	CD8	CD8 NI	CD8	CD8	CD8	CD8 INF	CD8	CD8	CD8	CD8 VACC	gdT-cell	gdT-cell	gdT-cell	gdT-cell NI	gdT-cell	gdT-cell	gdT-cell	gdT-cell INF	gdT-cell	gdT-cell	gdT-cell	gdT-cell VACC	Mf
AH221	1.8025	0.638263	1.36163	1.26746	0.161887	0.159935	0.272574	0.198132	0.0539816	0.0684988	0.123874	0.0821181	0.317354	0.334224	1.67533	0.775636	0.387488	0.498846	0.33876	0.408364	0.14548	0.109302	0.0455505	0.100111	0.0484639	0.0228543	0.0914173	0.0542452	0.0556812	0.159014	0.239539	0.151411	0.0427546	0.0559714	0.0103664	0.0363641	0.331596	0.40301	0.25486	0.329822	0.109745	0.331341	0.190746	0.21061	0.0307427	0.0555099	0.0719597	0.0527374	0.904554
ang	19.9733	3.48757	19.2306	14.2305	3.44154	1.72376	1.38005	2.18178	0.0266192	1.80528	3.35647	1.72946	0.648045	0.314011	1.21794	0.726666	0.273995	0.315709	0.232989	0.274231	0.14957	0.0731189	0.0729783	0.0985556	0.266657	0.104286	0.677649	0.349531	0.0552966	0.151482	0.189246	0.132008	0.0803378	0.0464182	0.0269804	0.0512454	0.388908	0.4694	0.245327	0.367878	0.0955382	0.223197	0.137712	0.152149	0.0363069	0.0525156	0.112137	0.0669865	10.6684
anxA2	0.876606	0.669995	1.13708	0.89456	0.728528	0.657725	0.885597	0.757283	0.762395	0.987753	1.23708	0.995744	0.680264	0.231469	0.491221	0.467651	0.209094	0.212667	0.343488	0.255083	0.197358	0.0778256	0.16421	0.146465	0.218099	0.135711	0.170591	0.1748	0.0982999	0.174008	0.249711	0.174006	0.197815	0.133123	0.0840887	0.138342	0.247843	0.210062	0.12655	0.194818	0.125193	0.197017	0.241438	0.187882	0.125555	0.273363	0.147966	0.182294	25.0246
asaH	1.12376	0.908568	1.28343	1.10525	0.430276	0.409424	0.341905	0.393868	0.478525	0.457444	0.564482	0.50015	0.381565	0.376747	0.461691	0.406668	0.358903	0.324585	0.261521	0.315003	0.344681	0.344681	0.382006	0.357123	0.399611	0.410845	0.440842	0.417099	0.44803	0.344283	0.339543	0.377285	0.380684	0.400998	0.365177	0.382286	0.445449	0.466516	0.440333	0.450766	0.485205	0.472483	0.469219	0.475636	0.494828	0.417062	0.428787	0.446892	3.07375
ASS	0.641713	0.172208	0.588589	0.467503	0.25053	0.198272	0.43069	0.293164	0.150581	0.127823	0.419559	0.232654	0.23556	0.106497	0.714222	0.352093	0.197815	0.195693	0.254958	0.216155	0.105031	0.0585734	0.0433931	0.0689992	0.0792775	0.0379071	0.189282	0.102156	0.069992	0.172806	0.176573	0.13979	0.062164	0.0430105	0.0271681	0.0441142	0.135607	0.114935	0.148422	0.132988	0.125193	0.152448	0.169543	0.149061	0.060639	0.0432513	0.0867696	0.0635533	11.5938
AVD	0.0490365	0.0095666	0.0161238	0.024909	1.70889	2.87898	3.39809	2.66198	1.43258	0.921606	2.90179	1.75199	0.0509126	0.0111942	0.0245939	0.0289002	0.493876	1.13813	1.20442	0.945474	0.197358	0.0627774	0.0879978	0.116044	0.00997862	0.0111147	0.0507169	0.0239367	0.540862	1.45118	1.60029	1.19744	0.270223	0.11509	0.0641706	0.149828	0.0072767	0.0047393	0.00824524	0.00675375	0.504254	1.1699	0.678172	0.784109	0.0925508	0.0829789	0.103905	0.0931448	4.57978
c1qA	1.31039	0.266503	0.809629	0.795508	0.0955934	0.0509616	0.0990789	0.081878	0.0500187	0.0274362	0.117192	0.0648822	0.158677	0.0914349	0.421745	0.223953	0.159566	0.110083	0.0952811	0.121643	0.0500283	0.0397304	0.0267116	0.0388235	0.0106209	0.00954269	0.0596891	0.0266176	0.0219952	0.0291012	0.0535984	0.0348983	0.00990397	0.0118484	0.00947312	0.0104085	0.149426	0.107984	0.0768281	0.111413	0.0421659	0.0649912	0.063801	0.0569861	0.0147452	0.0102296	0.0364821	0.0204856	1.21864
c1qB	0.562529	0.179521	0.402018	0.381356	0.0630682	0.0488857	0.0868532	0.066269	0.0222294	0.0261367	0.111641	0.0533358	0.0446303	0.115734	0.187433	0.115932	0.0910134	0.112396	0.204239	0.135883	0.0406356	0.0495967	0.0218475	0.0373599	0.00249465	0.00915396	0.0185635	0.0100707	0.0280342	0.036835	0.0260664	0.0303119	0.00755801	0.0133301	0.000647899	0.00717868	0.0828991	0.0611666	0.0606974	0.0682544	0.0837494	0.0569717	0.0323458	0.057689	0.00801206	0.0271838	0.0377687	0.0243215	0.676086
c1qG	0.289172	0.0240507	0.108092	0.140438	0.0267013	0.00554559	0.00932114	0.013856	0.00915396	0.00280501	0.0305421	0.014167	0.0488386	0.0132202	0.102553	0.0548707	0.0584045	0.0212951	0.0258863	0.0351953	0.0223883	0.0130156	0.0161045	0.0171695	0.00169213	0.00184599	0.0185635	0.0073672	0.0103325	0.00753186	0.00967403	0.00917947	0.00288387	0.000756084		0.00181998	0.0661782	0.0179346	0.0093409	0.0311512	0.0173637	0.0214391	0.0161729	0.0183253	0.00678417	0.00548189	0.024575	0.0122803	0.515941
ccdc86	0.211686	0.103825	0.263401	0.192971	0.110572	0.0944409	0.0788209	0.0946112	0.0514249	0.0831709	0.133688	0.089428	0.0163356	0.041778	0.164305	0.0741394	0.050144	0.0527994	0.082947	0.0619635	0.0285352	0.0180281	0.0202436	0.022269	0.0122003	0.00625234	0.0174408	0.0119645	0.023903	0.0307605	0.0236557	0.0261064	0.0292022	0.00487911	0.00463908	0.0129068	0.026415	0.0222337	0.0346207	0.0277564	0.0377396	0.0341112	0.00941856	0.0270898	0.00858711	0.00250476	0.0223023	0.0111314	2.35427
ctsB	2.08493	0.599662	2.15149	1.61203	0.595864	0.335772	0.43974	0.457125	0.381198	0.257425	0.667548	0.43539	1.14406	0.39199	1.40878	0.98161	0.366586	0.399611	0.329496	0.365231	0.309688	0.165671	0.188627	0.221329	0.575567	0.229826	0.733877	0.51309	0.106826	0.20982	0.14047	0.152372	0.209094	0.11117	0.133791	0.151352	0.651799	0.485953	0.434605	0.524119	0.273995	0.290455	0.295191	0.286547	0.263594	0.142486	0.235424	0.213835	6.98993
ctsC	3.36359	1.15047	2.31391	2.27599	0.703711	1.07591	1.71086	1.16349	0.869713	0.656207	1.22854	0.918153	1.22618	0.441012	1.16026	0.942482	0.39563	0.509328	0.640972	0.51531	0.472665	0.365106	0.317232	0.385001	1.73274	0.602324	1.56223	1.2991	0.254076	0.397003	0.726147	0.459075	0.328103	0.268098	0.20279	0.26633	1.00521	0.267737	0.703576	0.658842	0.206215	0.422314	0.650546	0.426358	0.388608	0.378637	0.124424	0.297223	4.54814
ctsD	3.01049	1.62701	2.70445	2.44732	2.57229	2.42092	3.59184	2.86168	0.131088	2.64308	3.80249	2.19222	4.7694e-05	0.496164	0.935912	0.477374	0.994623	1.4811	1.91631	1.46401	1.0784	1.06909	1.14362	1.09704	0.797223	0.623565	1.22146	0.880751	0.6846	1.17058	1.32715	1.06078	0.908918	0.914359	0.881514	0.901597	0.756546		1.02653	0.891539	1.2854	1.03986	0.650546	0.991937	0.874414	1.10106	0.915945	0.963805	3.93204
ctsS	6.1475	2.79379	6.61313	5.18481	5.00391	2.68618	5.33217	4.34075	2.54667	4.23459	5.80359	4.19495	3.56565	1.83896	4.15384	3.18615	1.7079	1.94082	3.02793	2.22555	1.78867	1.5437	1.68601	1.67279	1.51893	0.919302	2.52908	1.65577	1.1355	2.21487	1.71515	1.68851	1.56073	1.6596	1.3642	1.52818	1.44143	1.3369	2.49282	1.75705	2.66147	2.18312	1.18898	2.01119	1.28022	2.06894	1.80667	1.71861	9.03345
erlEC1	2.49666	1.08089	3.35272	2.31009	0.786248	1.00386	0.891757	0.893954	0.71134	1.33999	1.51251	1.18795	1.54132	0.414341	1.16026	1.03864	0.339674	0.431271	0.440842	0.403929	0.489333	0.440248	0.652302	0.527294	1.08152	0.425907	1.26454	0.923987	0.291857	0.653936	0.527899	0.491231	0.529324	0.611673	0.469129	0.536709	0.366656	0.594146	0.270327	0.410376	0.262834	0.51993	0.476227	0.419664	0.410766	0.757275	0.390483	0.519508	0.867706
EXFABP	3.34035	0.743406	3.97329	2.68568	5.32601	5.56181	6.70261	5.86348	3.55195	6.73754	9.17014	6.48655	0.744409	0.194641	0.843491	0.59418	1.13463	2.02324	1.48281	1.54689	0.408636	0.209699	0.218183	0.278839	0.555961	0.138563	1.14362	0.612715	0.780967	2.39035	1.07798	1.41643	0.504254	0.251884	0.20562	0.320586	0.452974	0.169445	0.368	0.33014	0.871893	1.62044	0.711888	1.06807	0.183823	0.208611	0.248847	0.213761	152.776
fn1	0.0185814		0.0348025	0.0266919		0.0373061	0.157642	0.097474	0.0260714	0.0259562	0.26553	0.105852	0.0725021	0.023339	0.0538259	0.049889	0.0179761	0.0116516	0.0351175	0.0215817	0.012081	0.00162695	0.00827865	0.00732888	0.0418989	0.0174408	0.0280396	0.0291264	0.00862855	0.0654811	0.0309983	0.035036	0.0494537	0.0113657	0.0103664	0.0237286	0.0265987	0.00212089	0.00267319	0.0104643	0.0259562	0.0845758	0.0376742	0.0494021	0.00611424	0.00718343	0.0129881	0.00876192	4.977
FTH1	89.2636	30.7438	92.7537	70.9204	26.9657	24.0099	24.331	25.1022	23.7295	15.2657	28.3828	22.4593	26.4311	10.2595	33.2307	23.3071	15.1603	13.4233	13.4388	14.0075	15.2305	8.14768	10.0117	11.1299	22.2087	11.3814	37.7554	23.7819	9.60199	17.719	15.3305	14.2172	17.9042	13.0035	11.066	13.9912	22.1234	22.4538	28.7956	24.4576	14.4422	14.9948	12.9935	14.1435	14.8912	13.2589	11.9865	13.3789	170.695
gstA	0.426317	0.0588107	0.211003	0.232044	0.0685384	0.0468943	0.114603	0.0766787	0.0818208	0.0560253	0.139365	0.0924038	0.121091	0.0287337	0.182307	0.110711	0.169837	0.0687101	0.125724	0.121424	0.0865027	0.0453231	0.0383033	0.0567097	0.039093	0.00536804	0.0446131	0.0296914	0.0580457	0.0378706	0.128366	0.0747607	0.0290005	0.0221099	0.0168402	0.0226502	0.145844	0.0697767	0.0424756	0.0860322	0.114405	0.048576	0.0921241	0.0850351	0.0614855	0.0479904	0.0501827	0.0532195	6.04305
hmoX1	0.848704	0.810378	0.849685	0.836256	0.159689	0.15195	0.112787	0.141475	0.190342	0.144252	0.22688	0.187158	0.183011	0.300756	0.482968	0.322245	0.358903	0.296616	0.256139	0.303886	0.228986	0.247986	0.0988693	0.191947	0.0687101	0.0789272	0.0755373	0.0743916	0.14576	0.112787	0.115156	0.124568	0.0981864	0.0938608	0.0754501	0.0891658	0.261219	0.223756	0.131366	0.205447	0.199805	0.179037	0.174746	0.18453	0.109576	0.11569	0.155861	0.127042	2.00694
IgA	0.678302	0.206215	1.02479	0.636437	1.3041	0.704932	1.01728	1.00877	0.318334	1.21607	2.84207	1.45882	0.0844456	0.0133122	0.202283	0.100013	0.366586	0.658231	0.619138	0.547985	0.546726	0.850503	0.759758	0.718996	0.0982809	0.0204552	0.221997	0.113578	0.728668	1.47143	0.531571	0.910557	0.848051	0.927123	0.938257	0.904477	0.0535674	0.0152917	0.106415	0.0584248	0.780366	1.12225	0.192072	0.698228	0.777217	1.85175	1.11214	1.24703	0.00864018
IgLC	88.647	113.947	260.535	154.376	112.443	98.0575	146.496	118.999	38.5487	119.612	387.202	181.788	11.1129	7.82933	16.5006	11.8143	45.3246	50.446	73.4318	56.4008	53.0356	57.1384	90.7365	66.9702	16.3708	12.9835	36.723	22.0258	66.8721	106.686	65.7233	79.7604	56.5801	64.9309	120.097	80.536	6.44196	0.00027637	19.2632	8.56849	23.9545	82.5038	36.4974	47.6519	42.7067	96.9312	121.375	87.0044	1.06089
IgM	4.19887	10.3548	29.9676	14.8404	19.6037	6.99127	18.6968	15.0973	3.24588	5.35996	55.5974	21.4011	0.359526	1.44282	3.2817	1.69468	5.90617	6.52812	9.90621	7.44683	8.10543	13.4207	11.742	11.0894	0.670382	1.8259	6.35817	2.95148	13.2079	14.3923	14.2051	13.9351	12.314	11.1644	16.5419	13.3401	0.246131	0.978666	2.29386	1.17289	14.2434	13.328	5.3879	10.9864	8.37674	22.4538	18.9396	16.5901	0.0251252
IgY	3.91768	1.25895	7.75611	4.31091	10.4328	9.75104	16.2765	12.1535	3.86003	16.4752	67.9756	29.4369	4.29949	0.913128	5.22143	3.47802	3.79006	9.10505	10.3269	7.74067	10.9959	15.5236	18.298	14.9391	5.43792	1.11621	6.14159	4.23191	0.224274	23.8716	10.6172	11.571	13.2896	15.5715	21.8272	16.8961	1.95545	0.628023	2.51016	1.69788	7.84744	16.071	5.6951	9.87119	9.75667	27.075	23.4796	20.1037	0.377691
irg1			0.00907009	0.00907009	0.027643	0.0236102	0.047852	0.0330351	0.0225397	0.00868187	3.47397e-05	0.0104188		0.00192475		0.00192475	0.0145003	0.0194602	0.0226921	0.0188842	0.00268454	0.00193478	0.00211315	0.00224416		0.011192	0.00190448	0.00654824	0.00850976	0.0144501	0.0318698	0.0182765	0.00393948	0.000937323		0.0024384	0.00595163		0.00204707	0.00399935	0.00685904	0.0195917	0.00749281	0.0113145		0.00147905	0.00475392	0.00311649	0.572472
lmnB1	0.0966111	0.129109	0.194791	0.140171	0.197967	0.155143	0.132739	0.16195	0.139339	0.203298	0.233258	0.191965	0.122428	0.107818	0.150726	0.12699	0.201894	0.171546	0.171943	0.181794	0.16361	0.212176	0.162292	0.179359	0.0909783	0.101297	0.0852789	0.0925182	0.120047	0.112396	0.108945	0.113796	0.115957	0.145256	0.131822	0.131012	0.0742396	0.0921418	0.0552327	0.0738714	0.0848858	0.106826	0.1395	0.110404	0.0695889	0.17234	0.109071	0.117	0.276433
ly86	0.323088	0.0867028	0.471501	0.293764	0.188555	0.171414	0.203729	0.187899	0.150581	0.114405	0.260065	0.175017	0.0328985	0.0137816	0.0352666	0.0273156	0.0357038	0.0602317	0.0611431	0.0523595	0.0241621	0.00611424	0.0106989	0.0136584	0.0989645	0.056274	0.188627	0.114622	0.0442964	0.122192	0.1395	0.101996	0.192406	0.0325959	0.00642564	0.0771424	0.0392137	0.0330064	0.0442793	0.0388331	0.0292022	0.0546509	0.0392741	0.0410424	0.0120601	0.00866184	0.0122026	0.0109749	14.3729
mgsT1	0.316439	0.133251	0.134935	0.194875	0.0898122	0.247509	0.179832	0.172385	0.143449	0.120093	0.112418	0.12532	0.199459	0.0444673	0.0838785	0.109268	0.0481014	0.164558	0.114891	0.109183	0.0812712	0.0506389	0.0280396	0.0533166	0.270379	0.12316	0.12316	0.172233	0.103187	0.274946	0.221954	0.200029	0.131417	0.0909258	0.0806633	0.101002	0.294737	0.248082	0.122663	0.221827	0.0942229	0.237564	0.140605	0.157464	0.108547	0.108735	0.0898295	0.10237	9.03345
NAv3	0.443908	0.473576	0.835088	0.584191	0.425825	0.284533	0.295589	0.335316	0.429779	0.565135	0.50874	0.501218	0.474671	0.330258	0.357249	0.387393	0.551589	0.5328	0.444421	0.509604	0.544624	0.698985	0.725309	0.656306	0.340722	0.345478	0.194566	0.293589	0.432768	0.418027	0.385998	0.412264	0.400998	0.434271	0.380684	0.405318	0.436282	0.372419	0.195693	0.334798	0.507566	0.746562	0.708742	0.65429	0.494828	0.919125	3.89962	1.77119	0.803851
OTFB	1.77563	0.653685	3.23777	1.88903	0.672839	0.201894	0.357661	0.410798	0.470304	0.653685	1.25266	0.792218	0.0708052	0.0916111	0.140146	0.100854	0.0469304	0.0442453	0.0418102	0.0443286	0.0455417	0.039784	0.0195955	0.0349738	0.0469304	0.0373348	0.0552966	0.0465206	0.0240414	0.0288891	0.0317229	0.0282178	0.0306423	0.0149539	0.00697625	0.0175241	0.0683144	0.0633725	0.0222765	0.0513211	0.0192589	0.029428	0.0354845	0.0280571	0.0125167	0.0139203	0.890899	0.305779	2.50533
PRDX4	4.25748	1.50757	5.02922	3.59809	1.25098	1.1294	0.975844	1.11874	0.875762	1.3587	1.73742	1.32396	1.00289	0.290959	0.837665	0.710505	0.342037	0.350301	0.446996	0.379778	0.524454	0.523546	0.50825	0.51875	0.903161	0.502993	1.62294	1.0097	0.347078	0.80509	0.762249	0.638139	0.608033	0.655575	0.212872	0.49216	0.567424	0.757275	0.31815	0.547616	0.332684	0.545779	0.615454	0.497972	0.622605	0.806021	0.689362	0.705996	0.832359
PRDX1	3.27918	2.33216	4.46915	3.36016	2.38392	2.2217	1.16205	1.92256	2.55207	2.39773	2.2974	2.41573	1.42899	1.24977	1.20999	1.29625	1.35347	1.30285	0.678302	1.11154	1.32715	1.73307	1.58191	1.54738	2.91131	2.91131	3.46615	3.09625	3.46215	2.93156	1.46578	2.61983	2.46514	2.63293	2.67895	2.59234	1.61142	1.45397	1.79212	1.61917	1.45062	1.83189	0.800145	1.36088	1.11729	1.3692	0.0357313	0.84074	1.80876
SAA	0.339151	0.0380021	0.655348	0.344167	1.65067	1.59721	2.04872	1.76554	1.95696	1.63833	2.59718	2.06415	0.130685	0.027948	0.14911	0.102581	0.312564	0.686184	0.465978	0.488242	0.249808	0.0731189	0.114515	0.145814	0.0815063	0.0483149	0.0821048	0.070642	0.393199	0.931238	0.54274	0.622393	0.361539	0.11117	0.075785	0.182831	0.0923016	0.10287	0.0580234	0.0843982	0.279752	0.488486	0.256979	0.341739	0.143228	0.0979975	0.140958	0.127394	5.04648
sec11C	2.51403	1.11128	2.29793	1.97441	0.442287	0.572583	0.461602	0.492157	0.417142	0.54799	0.635932	0.533688	1.42817	0.466157	0.765484	0.886603	0.45132	0.462225	0.437797	0.450447	0.632391	0.455773	0.563939	0.550701	1.04468	0.42887	1.38858	0.954042	0.268563	0.60593	0.475769	0.450087	0.504254	0.45718	0.405579	0.455671	0.527594	0.757275	0.661025	0.648631	0.29776	0.488486	0.566333	0.45086	0.46535	0.641219	0.537126	0.547898	1.03906
slc35b1	1.37554	0.467236	1.49002	1.11093	0.587661	0.541696	0.61759	0.582316	0.440927	0.55564	0.557462	0.518009	2.03378	0.350841	0.982442	1.12236	0.511293	0.459032	0.598048	0.522791	0.573907	0.434187	0.464455	0.49085	0.928553	0.434856	1.46268	0.942029	0.283876	0.553718	0.459563	0.432385	0.559505	0.414899	0.378419	0.450941	0.557676	0.524454	0.67258	0.584904	0.301917	0.471846	0.521133	0.431632	0.383258	0.573907	0.344681	0.433949	0.826609
tram1	1.60214	0.738271	2.25064	1.53035	0.497599	0.4916	0.564374	0.517857	0.345944	0.293661	0.553611	0.397739	2.22556	0.383923	1.19288	1.26745	0.354098	0.468677	0.485766	0.436181	0.50309	0.194304	0.439401	0.378932	1.25098	0.573797	1.88375	1.23618	0.167628	0.546094	0.32722	0.346981	0.45762	0.305837	0.28284	0.348765	0.651799	0.875931	0.769919	0.765883	0.0152212	0.380611	0.510408	0.30208	0.137394	0.394717	0.409897	0.314002	0.809598
trap6	0.578344	0.115201	0.56854	0.420695	0.567643	0.755527	0.809286	0.710819	0.736425	1.03686	1.54429	1.10586	0.052708	0.0111168	0.0407924	0.0348724	0.112051	0.2477	0.122286	0.160679	0.0790489	0.0313887	0.0290284	0.0464887	0.0421903	0.0123325	0.083251	0.0459246	0.110593	0.278784	0.138536	0.175971	0.0576004	0.0445273	0.0305657	0.0442311	0.0521026	0.00878275	0.0378852	0.0329235	0.103108	0.217094	0.0737978	0.131333	0.0365595	0.0379144	0.0282292	0.0342344	0.588567
txnDC5	1.6245	1.29435	4.1564	2.35842	0.759465	0.739979	0.410292	0.636579	0.316135	0.748577	1.02594	0.696883	0.34488	0.137632	0.415939	0.299484	0.252127	0.322343	0.311722	0.295397	0.320609	0.298621	0.436366	0.351866	0.395858	0.176607	0.834284	0.468916	0.219658	0.577232	0.598048	0.464979	0.346811	0.496833	0.440757	0.428134	0.206971	0.218983	0.27986	0.235271	0.250385	0.431188	0.297245	0.326273	0.278624	0.394717	0.501157	0.391499	0.324272
vha16	1.33793	0.158463	3.09585	1.53075	1.40742	1.01787	1.17668	1.20066	0.965007	0.928016	1.56585	1.15296	3.0402	0.857904	2.36927	2.08913	0.960743	0.856584	0.794618	0.870648	0.992328	0.788066	0.935371	0.905255	2.28636	0.978478	3.32559	2.19681	0.708742	1.13857	0.978289	0.941867	1.00851	0.908044	0.957972	0.958174	1.88884	1.60091	1.73241	1.74072	0.908918	0.937174	0.952455	0.932849	0.983767	1.13201	0.903335	1.00637	6.75183
VIM	1.86391	1.96791	3.49429	2.44204	1.34568	0.753493	0.921251	1.00681	1.86176	2.1312	1.91853	1.9705	2.56685	2.86129	2.92817	2.78544	3.21912	3.30962	3.07375	3.20083	4.29701	4.00925	5.76239	4.68955	1.04729	1.56555	0.770215	1.12769	1.66632	2.32409	1.42076	1.80373	3.13109	2.65124	2.02324	2.60186	0.831238	0.923382	0.425334	0.726651	1.85532	1.25992	1.63959	1.58494	1.72907	2.98625	1.48796	2.06776	18.0634
[truncated: 11 more columns]
