# Supplementary material for: Characterization of Chicken Spleen Transcriptome after Infection with Salmonella enterica Serovar Enteritidis
Source: PLoS One. 2012 Oct 19;7(10):e48101. doi: 10.1371/journal.pone.0048101 (PMC3477135; doi:10.1371/journal.pone.0048101)
Supplement: Table S5 — List of primers used in this study. (XLS) [file pone.0048101.s005.xls]

## Sheet: TABLE S5
Table S5. List of primers used in this study.
	gene	Gene symbol	Gene ID	primer	5'-3' sequence
1	chemokine ah221, CCLi9	LOC417536	417536	Forward	CTCTGCTCCTCGGCTGTG
				Reverse	TCCTTCCCTTTCTTGGTCAC
2	aldehyde dehydrogenase 3 family, member A2	ALDH3A2	417615	Forward	CTGTGAAGAACGTGGACGAA
				Reverse	CGCTGGAGGTTTCTGAGATG
3	angiogenin, ribonuclease, RNase A family, 5	ANG	396194	Forward	GATCCTCGCAAATACCCAAA
				Reverse	AGGAGCAGGATAGCAGTCCA
4	annexin A2	ANXA2	396297	Forward	ATTATGGTCTCCCGCTGTGA
				Reverse	GTCCTCTCCACCACACAGGT
5	N-acylsphingosine amidohydrolase (acid ceramidase) 1	ASAH1	422727	Forward	CCTGCAATGAAGTGCTTGAA
				Reverse	GTGACCCTTATCCACCTCCA
6	argininosuccinate synthase 1	ASS1	417185	Forward	GCTTTGTTGGGATGAAGTCC
				Reverse	CCAGCTCGGAGAATTTCAAG
7	ATP synthase, H+ transporting, mitochondrial F1 complex, a subunit 1, cardiac muscle	ATP5A1	374159	Forward	AGCTGGTGAAGAGGCTCACT
				Reverse	AGCCTGAGTaAgGAGcCAGA
8	ATPase H+ transporting, lysosomal 13 kDa, V1 subunit G1	ATP6V1G1	417249	Forward	AATTCAAAGCCAAGGAAGCA
				Reverse	ACCACCTCACGGTTCTTCTG
9	mature avidin	AVD	396260	Forward	CCTTTGGCTTCACTGTCAAT
				Reverse	GCGAGTGAAGATGTTGATGC
10	b2 microglobulin	B2M	414830	Forward	CCAAGAACGTCCTCAACTGC
				Reverse	ACGTCCAGTCGTCGTTGAA
11	complement component 1, q subcomponent, A chain	C1QA	419504	Forward	TCCGACAGCTCTGTTCTCAG
				Reverse	CCATCCTCAAGCTGTTCCAT
12	complement component 1, subcomponent q, B chain	C1QB	428197	Forward	CTGTTCATGCTCCACGAGTC
				Reverse	TGCAGCAGGAAGACAAGATG
13	complement component 1, q subcomponent, C chain	C1QC	419503	Forward	TtCCTTCAGgAGGGTActGC
				Reverse	ATGAGGGCAAGATGGAGTTG
14	ChEST639d13		BX930421.1	Forward	CAAGCAGAGCTGCCACAG
				Reverse	CGGGATGACCTCTGTGATG
15	CD74 molecule, major histocompatibility complex, class II invariant chain	CD74	414741	Forward	CCTGAAGCTGGAGTCGCTGC
				Reverse	TGGCCATAGGCATGTTCATCG
16	BAC clone ch261-13j22 from chromozome z	Ch261-13j22	AC191968.2	Forward	TCCAGCACATTCTCTCCACA
				Reverse	AAGCCcTGGACATTCATTTG
17	BAC clone ch261-95n9 from chromozome z	Ch261-95n9	AC191224.3	Forward	TCCAACCGTGTGTCGAGTAG
				Reverse	TCTGCACAAATTCTCTCACCA
18	LOC426094 similar to MGC78933 protein	LOC426094	426094	Forward	CACCAGAAGCAGCACTTGAG
				Reverse	TCCTGGAGTACCTGGACCAC
19	cathepsin B	CTSB	396329	Forward	GCTGTCATGCTGTGGCTTC
				Reverse	CACAGGGTGGGATGGTGTA
20	cathepsin C	CTSC	419014	Forward	TGGGCAATTTTGGTTtCTTC
				Reverse	CCATCCTGGCAGAGTCTCAT
21	cathepsin D	CTSD	396090	Forward	CTGAGCCAGGACACAGTCAC
				Reverse	ATCAGCTTCTGCTGCATGAC
22	cathepsin S	CTSS	425657	Forward	GCCCACGTTCTTCCTGTACC
				Reverse	GTAACCCCCGTCACCAAAG
23	dolichyl phosphate (UDP-N-acetylglucosamine) N-acetylglucoseaminephosphotransferase 1	DPAGT1	419699	Forward	CATCCACGAACGAAATCTCA
				Reverse	CCTGGCAGTTCAGTCAGACA
24	endoplasmic reticulum lectin 1	ERLEC1	421220	Forward	GGAACAACCCTCATCTCCAA
				Reverse	TTGCCACTTTCCTTGTCCTC
25	extracellular fatty acid binding protein (quiescence specific protein)	EXFABP	396393	Forward	CTTGCACATGATGAGGCTCT
				Reverse	CAGCATTCATCAGCCATCC
26	fibronectin 1	FN1	396133	Forward	GATCACCGCAGaCAAAAGGT
				Reverse	CTCCTCGCCAATGGAATAGA
27	ferritin, heavy polypeptide 1	FTH1	395970	Forward	TGCACCTGGAGAAGAATGTG
				Reverse	GATGGCTTTCACCTGCTCAT
28	ChEST633b11		BX930405.2	Forward	CCCATGGCCACCAAATTC
				Reverse	TGTTGTCGGGACACTGCAC
29	glutathione S-transferase a 3	GSTA3	414896	Forward	AGTCGAAGCCTGATGCACTT
				Reverse	TCTAGGCGTGGTTTCCTTTG
30	heme oxygenase (decycling) 1	HMOX1	396287	Forward	AGCTTCGCACAAGGAGTGTT
				Reverse	CTGCATCCTGCTTGTCCTCT
31	IgA heavy chain, C-region	IgA	S40610.1	Forward	GGGGAGGAGGGACACTTG
				Reverse	AACGTCACCCGCAAGAGC
32	Ig light chain, C-region	IgL	K00678.1	Forward	GAGGAGTCAACAGGCAGAGG
				Reverse	TGCAATGTGAGGACAGTGGT
33	IgM heavy chain, C-region	IgM	X01613.1	Forward	GTGCATGGTGACGAAAAGG
				Reverse	TCAAAGCGAAGGGAAAGAGA
34	IgY heavy chain, C-region	IgY	X07176.1	Forward	ATAACCAATCCTGGGTGCTG
				Reverse	GGGAGAAGAGTGGGAACCTC
35	immunoresponsive 1 homolog (mouse)	IRG1	418812	Forward	ACCGAGGTCTGCCAgAAAGT
				Reverse	TCGTCGAAATCCATTGAGTG
36	lactate dehydrogenase B	LDHB	373997	Forward	GGGAGAGTCGTCTCAACCTG
				Reverse	CCACTCAGCTTCCATGTGAC
37	lamin B1	LMNB1	396223	Forward	AGCCAAGAAAGAGCTTGCAG
				Reverse	CTAAGCGCGTTTCATGTTTTC
38	FAM105A family with sequence similarity 105, member A	FAM105A	769855	Forward	ATTGCAGTGTCTCCCTCCAG
				Reverse	TTGTCCCAGGCAGACTTCTT
39	leukotriene A-4 hydrolase	LTA4H	417918	Forward	GACATGTGACAGTGGAAGAGGA
				Reverse	GTGTGCCTTGAGCCAAAGAT
40	lymphocyte antigen 86	LY86	420872	Forward	CCAATCACACTGGGAATCAA
				Reverse	CGGTAAAATCAGCACAAGCA
41	microsomal glutathione S-transferase 1	MGST1	418178	Forward	AAAATTCCTGCGGACTGATG
				Reverse	GCCACAGAGAGCATACAGCA
42	LOC776515 uncharacterized	LOC776515	776515	Forward	CATTTTGGGGGCATTTGAG
				Reverse	TCACATTCATTTGCAGTGCTC
43	NA v3		NW_003763785.1	Forward	TGTCTTGGAACTGATGcCTCT
				Reverse	TGCAGATAAACAAGGGACTGG
44	nuclear receptor coactivator 4	NCOA4	423615	Forward	GGCTCCTACACAAGAAAGCA
				Reverse	CAATTCCAATGCCTCCAGTT
45	protein (NM23B) expressed in non-metastatic cells 2	NME2	395916	Forward	CCTGGTGGCCATGAAGTT
				Reverse	ATCACCCTGCCTGTTTTCAC
46	NECAP endocytosis associated 2	NECAP2	419464	Forward	GCAGTCTGAGAACCCTGACC
				Reverse	TGctGCTCCTtCCTTTTtCT
47	nuclear factor of activated T-cells, calcineurin-dependent 3	NFATC3	415711	Forward	AAAGCCAATCACAGCGTTTT
				Reverse	GTTGCTTGTGTGAGGCAGTG
48	NK-lysin	LOC693257	693257	Forward	CAGATGAAGGGGACGCAATG
				Reverse	CCCCGTACTGCACACTTTGT
49	anti-apoptotic protein nr13	NR13	395193	Forward	CATGATGGCATTGCTTAAGGT
				Reverse	GAGTGGCTGGAGGAGCAC
50	ovotransferrin BB type	TFEW	AB215094.1	Forward	TAGCTGGTTGTgGAGCCTTC
				Reverse	AGCCATTGCGAATAATGAGG
51	ras-related C3 botulinum toxin substrate 1 (rho-family, small GTP binding protein Rac1)	RAC1	395871	Forward	ATGGTTGATGGCAAACCAGT
				Reverse	AGCAGGACTCACAAGGGAAA
52	pleckstrin	PLEK	395669	Forward	GCTTGCCTCCTCTCTCTTGA
				Reverse	TCCCCTCACAGAAAAATCCA
53	prefoldin subunit 4	PFDN4	419337	Forward	CGCCACCATGAAGAAaGC
				Reverse	TCTTTCAGCTCCGTGATCCT
54	phosphoglycerate kinase 1	PGK1	395833	Forward	AGGGCTGCATCACCATTATT
				Reverse	CACGCCAGGAAGAACCTTAC
55	peroxiredoxin 4	PRDX4	418601	Forward	CAAGGGGATAGAAGAAGAAGACA
				Reverse	GACCACTCGCTGCACCTC
56	protein kinase, cAMP-dependent, regulatory, type I, a (tissue specific extinguisher 1)	PRKAR1A	417438	Forward	GCAGACTGGCACCTTCTGAT
				Reverse	ACCCAGGACACGTTCAAATC
57	peroxiredoxin 1	PRDX1	424598	Forward	CTGCTGGAGTGtGGATTGTG
				Reverse	GGCTGGTTTTCCAATGAAAG
58	retinoblastoma binding protein 6	RBBP6	416569	Forward	GAGAAAGTTGAGCCGAGCAG
				Reverse	TTCTAACAGGGCTTCCTCCA
59	RNA exonuclease 1 homolog (S. cerevisiae)	REXO1	428327	Forward	CACCACTGTGCAGAAAAGGA
				Reverse	GCACCAAATTCTGTGGGAAT
60	regulator of G-protein signaling 1	RGS1	424360	Forward	cACAtCTTGAATCTGGGATCA
				Reverse	CAGGAACTCCCGAAAGACAC
61	retinoid X receptor a	RXRA	417143	Forward	GCTGGAATCGTACTGCAAGC
				Reverse	AGAGGTGCTCCAAGCATTTG
62	serum amyloid A protein-like	LOC100858103	100858103	Forward	TAGTTTGCCTCACGCATGTC
				Reverse	GCTTCGTGTTGCTCTCCATT
63	adenosylhomocysteinase	AHCY	419146	Forward	GTCCATTTCCTGCCAAAGAA
				Reverse	ATCGGTAGTGGTCTGGCTTG
64	SEC11 homolog C (S. cerevisiae)	SEC11C	426850	Forward	ACGTTGTTGGAAGAGCAAGG
				Reverse	CCCATTACTGCCAGAAGAGC
65	small EDRK-rich factor 1A (telomeric)	SERF1A	769434	Forward	CGTGTGCCTTCTTTGCTGT
				Reverse	TCCTCTTTCCTTTTCCCTTTG
66	solute carrier family 35, member B1	SLC35B1	395185	Forward	CTCTGGTCCACCTTGTTCCT
				Reverse	AAACCACTGTCATGAAAaTAAaGC
67	single-stranded DNA binding protein 1	SSBP1	418122	Forward	CGGTGATACAGTTGGCTCCT
				Reverse	TTTCCATCCACTTGCCTCAT
68	transmembrane protein 123	TMEM123	418984	Forward	CTGTGCCATCCACACAATCT
				Reverse	GAACGgTGACATGAGCAGTG
69	LOC100502566 thymosin b-15	LOC100502566	100502566	Forward	GACGTGTACATGATGGCAGTG
				Reverse	TCGAGCAGGAGAAGGAATGT
70	translocatiion associated membrane protein 1	TRAM1	378918	Forward	GGTTTCATGCTTTCCCAGAA
				Reverse	GGCTCCAGCAATATGGAAGA
71	similar to Trappin-6	LOC418141	428141	Forward	CCACCCACCATCCCCTTGTCC
				Reverse	CACGGGGACACAGGCACCCTT
72	thioredoxin domain containing protein 5 (endoplasmic reticulum)	TXNDC5	420867	Forward	TGATCCAGAATCTGCTGTGG
				Reverse	AGGGGCAAAGAATTTGATGA
73	ubiquitin A-52 residue ribosomal protein fusion product 1	UBA52	395958	Forward	GCTCGCCGACTACAACATC
				Reverse	CAGGGAGGGCTCAATGATAc
74	UBX domain protein 4	UBXN4	424293	Forward	GCCAGAAAAGAAGCATCTCAA
				Reverse	TTGCCATAAGCATTACCAACC
75	ATPase, H+ transporting, lysosomal 16kDa, V0 subunit c	ATP6V0C	416753	Forward	GCCAATGCTCTTTCACCAAC
				Reverse	CACAAATAACCTGGGCTGCT
76	vimentin	VIM	420519	Forward	TTCCAACCTTTGCTTCTTTGA
				Reverse	ATCGTGATGCTGGGAAGTTT
77	zinc finger protein 706	ZF706	768824	Forward	GCAAGGACACGATCAGAAGG
				Reverse	CCAGTTCTGGAGGAAGTGGA
78	CCHC-type zinc finger, cellular nucleic acid binding protein	CNBP	395731	Forward	AGaAgGGACTCGGGAGCAG
				Reverse	CGCACTTAAAGCACTCGTTG
